# Supplementary material for: Isolation, (bio)synthetic studies and evaluation of antimicrobial properties of drimenol-type sesquiterpenes of Termitomyces fungi
Source: Commun Chem. 2023 Apr 24;6:79. doi: 10.1038/s42004-023-00871-z (PMC10126200; doi:10.1038/s42004-023-00871-z)
Supplement: Supplementary file 5 — Supplementary Data 2 [file 42004_2023_871_MOESM5_ESM.cif]

data_global

#  1. SUBMISSION DETAILS

_publ_contact_author
;
      Christine Beemelmanns
      Leibniz Institute for Natural Product Research and Infection Biology
      Hans Kn\"oll Institute, 
      Beutenbergstrasse 11a, 
      D-07745 Jena, 
      Germany
;
_publ_contact_author_phone        '+49 3641 532 1525'
_publ_contact_author_fax          '+49 3641 532 2525'
_publ_contact_author_email         Christine.Beemelmanns@leibniz-hki.de
_publ_requested_journal           'Chemical Science'
_publ_section_abstract            'Abstract is not necessary for this journal'

#  3. TITLE AND AUTHOR LIST

_publ_section_title
;
Characterisation, (bio)synthesis and antimicrobial properties of 
drimenol-type sesquiterpenes of the fungal cultivar Termitomyces
;

loop_
_publ_author_name
_publ_author_address
      'Nina B. Kreuzenbeck'
;     Leibniz Institute for Natural Product Research and Infection Biology
      Hans Kn\"oll Institute, 
      Beutenbergstrasse 11a, 
      D-07745 Jena, 
      Germany
;      
      'Seema Dhiman'
;     Institute for Organic and Macromolecular Chemistry, 
      Friedrich-Schiller-University, 
      Humboldtstr. 10, 
      D-07743 Jena, 
      Germany
;      
      'David Roman'
;     Leibniz Institute for Natural Product Research and Infection Biology 
      Hans Kn\"oll Institute, 
      Beutenbergstrasse 11a, 
      D-07745 Jena, 
      Germany
;      
      'Janis Blume'
;     Institute for Organic and Macromolecular Chemistry, 
      Friedrich-Schiller-University, 
      Humboldtstr. 10, 
      D-07743 Jena, 
      Germany
; 
      'Immo Burkhardt'
;      Section for Ecology and Evolution, 
       Department of Biology, 
       University of Copenhagen, 
       Universitetsparken 15, 
       2100 Copenhagen, 
       Denmark
;
      'Benjamin H. Schantz-Conlon'
;      Section for Ecology and Evolution, 
       Department of Biology, 
       University of Copenhagen, 
       Universitetsparken 15, 
       2100 Copenhagen, 
       Denmark
;
      'Janis Fricke'
;     Leibniz Institute for Natural Product Research and Infection Biology
      Hans Kn\"oll Institute, 
      Beutenbergstrasse 11a, 
      D-07745 Jena, 
      Germany
;
      'Huijuan Guo'
;     Leibniz Institute for Natural Product Research and Infection Biology
      Hans Kn\"oll Institute, 
      Beutenbergstrasse 11a, 
      D-07745 Jena, 
      Germany
;
      'Helmar G\"orls'
;      Institute for Inorganic and Analytical Chemistry, 
       Friedrich-Schiller University, 
       Humboldt-Str. 8
       D-07743 Jena, 
       Germany
;
      'Michael Poulsen'
;      Section for Ecology and Evolution, 
       Department of Biology, 
       University of Copenhagen, 
       Universitetsparken 15, 
       2100 Copenhagen, 
       Denmark
;
      'Jeroen S. Dickschat'
;      Kekule-Institute of Organic Chemistry and Biochemistry, 
       University of Bonn, 
       Gerhard-Domagk-Strasse 1, 
       D-53121 Bonn, 
       Germany
;
      'Tobias K\"ollner'
;      Max Planck Institute for Chemical Ecology, 
       Department of Natural Product Biosynthesis, 
       Hans-Kn\"oll-Strasse 8, 
       D-07745 Jena,
       Germany
;
      'Hans-Dieter Arndt'
;     Institute for Organic and Macromolecular Chemistry, 
      Friedrich-Schiller-University, 
      Humboldtstr. 10, 
      D-07743 Jena, 
      Germany
; 
      'Christine Beemelmanns'
;     Leibniz Institute for Natural Product Research and Infection Biology 
      Hans Kn\"oll Institute, 
      Beutenbergstrasse 11a, 
      D-07745 Jena, 
      Germany
;
#

  
 
  
data_FO7236_2 
  
_audit_creation_method            'SHELXL-2018/3' 
_shelx_SHELXL_version_number      '2018/3' 
_chemical_name_systematic         ? 
_chemical_name_common             ? 
_chemical_melting_point           ? 
_chemical_formula_moiety          'C15 H26 O2' 
_chemical_formula_sum             'C15 H26 O2' 
_chemical_formula_weight          238.36 
  
loop_ 
 _atom_type_symbol 
 _atom_type_description 
 _atom_type_scat_dispersion_real 
 _atom_type_scat_dispersion_imag 
 _atom_type_scat_source 
 'C'  'C'   0.0033   0.0016 
 'International Tables Vol C Tables 4.2.6.8 and 6.1.1.4' 
 'H'  'H'   0.0000   0.0000 
 'International Tables Vol C Tables 4.2.6.8 and 6.1.1.4' 
 'O'  'O'   0.0106   0.0060 
 'International Tables Vol C Tables 4.2.6.8 and 6.1.1.4' 
  
_space_group_crystal_system       orthorhombic 
_space_group_IT_number            19 
_space_group_name_H-M_alt         'P 21 21 21' 
_space_group_name_Hall            'P 2ac 2ab' 
  
_shelx_space_group_comment 
; 
The symmetry employed for this shelxl refinement is uniquely defined 
by the following loop, which should always be used as a source of 
symmetry information in preference to the above space-group names. 
They are only intended as comments. 
; 
  
loop_ 
 _space_group_symop_operation_xyz 
 'x, y, z' 
 '-x+1/2, -y, z+1/2' 
 '-x, y+1/2, -z+1/2' 
 'x+1/2, -y+1/2, -z' 
  
_cell_length_a                    9.98070(10) 
_cell_length_b                    12.4732(2) 
_cell_length_c                    21.7124(3) 
_cell_angle_alpha                 90 
_cell_angle_beta                  90 
_cell_angle_gamma                 90 
_cell_volume                      2703.00(6) 
_cell_formula_units_Z             8 
_cell_measurement_temperature     133(2) 
_cell_measurement_reflns_used     21390 
_cell_measurement_theta_min       2.246
_cell_measurement_theta_max       27.480
  
_exptl_crystal_description        prism
_exptl_crystal_colour             colourless
_exptl_crystal_density_meas       ? 
_exptl_crystal_density_method     'not measured' 
_exptl_crystal_density_diffrn     1.171 
_exptl_crystal_F_000              1056 
_exptl_transmission_factor_min    ? 
_exptl_transmission_factor_max    ? 
_exptl_crystal_size_max           0.112 
_exptl_crystal_size_mid           0.110 
_exptl_crystal_size_min           0.098 
_exptl_absorpt_coefficient_mu     0.075 
_shelx_estimated_absorpt_T_min    0.992 
_shelx_estimated_absorpt_T_max    0.993 
_exptl_absorpt_correction_type    multi-scan 
_exptl_absorpt_correction_T_min   0.7057 
_exptl_absorpt_correction_T_max   0.7456 
_exptl_absorpt_process_details     
; 
 SADABS 2016/2: Krause, L., Herbst-Irmer, R., Sheldrick G.M. & Stalke D., 
 J. Appl. Cryst. 48 (2015) 3-10 
; 
_diffrn_ambient_temperature       133(2) 
_diffrn_radiation_wavelength      0.71073 
_diffrn_radiation_type            MoK\a 
_diffrn_source                    ? 
_diffrn_measurement_device_type   KappaCCD 
_diffrn_measurement_method        'phi + omega - scans' 
_diffrn_detector_area_resol_mean  ? 
_diffrn_reflns_number             21390 
_diffrn_reflns_av_unetI/netI      0.0387 
_diffrn_reflns_av_R_equivalents   0.0537 
_diffrn_reflns_limit_h_min        -12 
_diffrn_reflns_limit_h_max        11 
_diffrn_reflns_limit_k_min        -16 
_diffrn_reflns_limit_k_max        16 
_diffrn_reflns_limit_l_min        -28 
_diffrn_reflns_limit_l_max        28 
_diffrn_reflns_theta_min          2.246 
_diffrn_reflns_theta_max          27.480 
_diffrn_reflns_theta_full         25.242 
_diffrn_measured_fraction_theta_max   0.998 
_diffrn_measured_fraction_theta_full  0.999 
_diffrn_reflns_Laue_measured_fraction_max    0.998 
_diffrn_reflns_Laue_measured_fraction_full   0.999 
_diffrn_reflns_point_group_measured_fraction_max   0.999 
_diffrn_reflns_point_group_measured_fraction_full  0.999 
_reflns_number_total              6186 
_reflns_number_gt                 5641 
_reflns_threshold_expression      'I > 2\s(I)' 
_reflns_Friedel_coverage          0.778 
_reflns_Friedel_fraction_max      1.000 
_reflns_Friedel_fraction_full     1.000 
  
_reflns_special_details 
; 
 Reflections were merged by SHELXL according to the crystal 
 class for the calculation of statistics and refinement. 
  
 _reflns_Friedel_fraction is defined as the number of unique 
 Friedel pairs measured divided by the number that would be 
 possible theoretically, ignoring centric projections and 
 systematic absences. 
; 
  
_computing_data_collection        COLLECT 
_computing_cell_refinement        DENZO 
_computing_data_reduction         DENZO 
_computing_structure_solution     'SHELXT 2014/5 (Sheldrick, 2014)' 
_computing_structure_refinement 'SHELXL-2018/3 (Sheldrick, 2018)' 
_computing_molecular_graphics     SHELXTL/PC 
_computing_publication_material   'SHELXL-2018/3 (Sheldrick, 2018)' 
_refine_special_details           ? 
_refine_ls_structure_factor_coef  Fsqd 
_refine_ls_matrix_type            full 
_refine_ls_weighting_scheme       calc 
_refine_ls_weighting_details 
'w=1/[\s^2^(Fo^2^)+(0.0678P)^2^+1.1164P] where P=(Fo^2^+2Fc^2^)/3' 
_atom_sites_solution_primary      direct 
_atom_sites_solution_secondary    difmap
_atom_sites_solution_hydrogens    mixed 
_refine_ls_hydrogen_treatment     mixed 
_refine_ls_extinction_method      none 
_refine_ls_extinction_coef        . 
_refine_ls_abs_structure_details 
; 
 Flack x determined using 2144 quotients [(I+)-(I-)]/[(I+)+(I-)] 
 (Parsons, Flack and Wagner, Acta Cryst. B69 (2013) 249-259). 
; 
_refine_ls_abs_structure_Flack    -0.3(5) 
_chemical_absolute_configuration  unk 
_refine_ls_number_reflns          6186 
_refine_ls_number_parameters      331 
_refine_ls_number_restraints      0 
_refine_ls_R_factor_all           0.0538 
_refine_ls_R_factor_gt            0.0472 
_refine_ls_wR_factor_ref          0.1252 
_refine_ls_wR_factor_gt           0.1200 
_refine_ls_goodness_of_fit_ref    0.985 
_refine_ls_restrained_S_all       0.985 
_refine_ls_shift/su_max           0.000 
_refine_ls_shift/su_mean          0.000 
  
loop_ 
 _atom_site_label 
 _atom_site_type_symbol 
 _atom_site_fract_x 
 _atom_site_fract_y 
 _atom_site_fract_z 
 _atom_site_U_iso_or_equiv 
 _atom_site_adp_type 
 _atom_site_occupancy 
 _atom_site_site_symmetry_order 
 _atom_site_calc_flag 
 _atom_site_refinement_flags_posn 
 _atom_site_refinement_flags_adp 
 _atom_site_refinement_flags_occupancy 
 _atom_site_disorder_assembly 
 _atom_site_disorder_group 
O1A O -0.32511(19) 0.22063(17) 0.36247(9) 0.0265(4) Uani 1 1 d . . . . . 
H1 H -0.385(4) 0.258(3) 0.3511(16) 0.037(10) Uiso 1 1 d . . . . . 
O2A O 0.43256(19) 0.32694(19) 0.33299(10) 0.0308(5) Uani 1 1 d . . . . . 
H2 H 0.408(4) 0.346(3) 0.3689(17) 0.036(10) Uiso 1 1 d . . . . . 
C1A C -0.1975(2) 0.2639(2) 0.34453(11) 0.0196(5) Uani 1 1 d . . . . . 
H1A H -0.181975 0.331067 0.368660 0.024 Uiso 1 1 calc R U . . . 
C2A C -0.0950(3) 0.1823(2) 0.36459(12) 0.0245(6) Uani 1 1 d . . . . . 
H2AA H -0.108569 0.114944 0.341286 0.029 Uiso 1 1 calc R U . . . 
H2AB H -0.107268 0.166351 0.408903 0.029 Uiso 1 1 calc R U . . . 
C3A C 0.0468(2) 0.2232(2) 0.35376(11) 0.0233(5) Uani 1 1 d . . . . . 
H3AA H 0.111009 0.166718 0.366297 0.028 Uiso 1 1 calc R U . . . 
H3AB H 0.062336 0.286248 0.380496 0.028 Uiso 1 1 calc R U . . . 
C4A C 0.0761(2) 0.2550(2) 0.28657(11) 0.0180(5) Uani 1 1 d . . . . . 
C5A C 0.2067(2) 0.3242(2) 0.28507(11) 0.0195(5) Uani 1 1 d . . . . . 
H5A H 0.193691 0.382907 0.315898 0.023 Uiso 1 1 calc R U . . . 
C6A C 0.2271(3) 0.3788(2) 0.22297(11) 0.0203(5) Uani 1 1 d . . . . . 
C7A C 0.1265(3) 0.3902(2) 0.18339(11) 0.0219(5) Uani 1 1 d . . . . . 
H7A H 0.145991 0.422277 0.144730 0.026 Uiso 1 1 calc R U . . . 
C8A C -0.0153(3) 0.3563(2) 0.19501(11) 0.0221(5) Uani 1 1 d . . . . . 
H8AA H -0.036594 0.293559 0.168879 0.027 Uiso 1 1 calc R U . . . 
H8AB H -0.076468 0.415356 0.183183 0.027 Uiso 1 1 calc R U . . . 
C9A C -0.0392(2) 0.3272(2) 0.26272(11) 0.0169(5) Uani 1 1 d . . . . . 
H9A H -0.028442 0.396314 0.285578 0.020 Uiso 1 1 calc R U . . . 
C10A C -0.1870(2) 0.2918(2) 0.27563(11) 0.0199(5) Uani 1 1 d . . . . . 
C11A C -0.2789(3) 0.3884(3) 0.26323(14) 0.0321(7) Uani 1 1 d . . . . . 
H11A H -0.277866 0.405278 0.219150 0.048 Uiso 1 1 calc R U . . . 
H11B H -0.246784 0.450463 0.286638 0.048 Uiso 1 1 calc R U . . . 
H11C H -0.370504 0.370981 0.275992 0.048 Uiso 1 1 calc R U . . . 
C12A C -0.2367(3) 0.1972(3) 0.23642(13) 0.0324(7) Uani 1 1 d . . . . . 
H12A H -0.225386 0.214224 0.192665 0.049 Uiso 1 1 calc R U . . . 
H12B H -0.331704 0.184182 0.245070 0.049 Uiso 1 1 calc R U . . . 
H12C H -0.184771 0.132880 0.246519 0.049 Uiso 1 1 calc R U . . . 
C13A C 0.0971(3) 0.1525(2) 0.24787(13) 0.0269(6) Uani 1 1 d . . . . . 
H13A H 0.117429 0.172366 0.205210 0.040 Uiso 1 1 calc R U . . . 
H13B H 0.015421 0.108980 0.248889 0.040 Uiso 1 1 calc R U . . . 
H13C H 0.171885 0.111153 0.264954 0.040 Uiso 1 1 calc R U . . . 
C14A C 0.3311(3) 0.2605(2) 0.30614(13) 0.0263(6) Uani 1 1 d . . . . . 
H14A H 0.303054 0.205940 0.336648 0.032 Uiso 1 1 calc R U . . . 
H14B H 0.369395 0.222347 0.270253 0.032 Uiso 1 1 calc R U . . . 
C15A C 0.3638(3) 0.4236(2) 0.20797(13) 0.0264(6) Uani 1 1 d . . . . . 
H15A H 0.359241 0.464137 0.169365 0.040 Uiso 1 1 calc R U . . . 
H15B H 0.427875 0.364564 0.203498 0.040 Uiso 1 1 calc R U . . . 
H15C H 0.393034 0.471116 0.241304 0.040 Uiso 1 1 calc R U . . . 
O1B O 1.16399(18) 0.40462(18) 0.52596(10) 0.0308(5) Uani 1 1 d . . . . . 
H4 H 1.160(4) 0.367(3) 0.5577(17) 0.037(10) Uiso 1 1 d . . . . . 
O2B O 0.40202(19) 0.40747(17) 0.45368(10) 0.0303(5) Uani 1 1 d . . . . . 
H3 H 0.329(4) 0.402(3) 0.4761(19) 0.057(12) Uiso 1 1 d . . . . . 
C1B C 1.0306(3) 0.4191(2) 0.50194(12) 0.0225(5) Uani 1 1 d . . . . . 
H1B H 1.022213 0.372257 0.464781 0.027 Uiso 1 1 calc R U . . . 
C2B C 0.9242(3) 0.3838(2) 0.54729(12) 0.0249(6) Uani 1 1 d . . . . . 
H2BA H 0.925805 0.431031 0.583931 0.030 Uiso 1 1 calc R U . . . 
H2BB H 0.942474 0.309519 0.560959 0.030 Uiso 1 1 calc R U . . . 
C3B C 0.7867(3) 0.3893(2) 0.51656(12) 0.0242(5) Uani 1 1 d . . . . . 
H3BA H 0.718178 0.363513 0.546012 0.029 Uiso 1 1 calc R U . . . 
H3BB H 0.785914 0.340583 0.480583 0.029 Uiso 1 1 calc R U . . . 
C4B C 0.7483(2) 0.5032(2) 0.49500(11) 0.0195(5) Uani 1 1 d . . . . . 
C5B C 0.6220(2) 0.4953(2) 0.45225(11) 0.0204(5) Uani 1 1 d . . . . . 
H5B H 0.637988 0.433555 0.423782 0.024 Uiso 1 1 calc R U . . . 
C6B C 0.6033(3) 0.5939(2) 0.41195(11) 0.0227(5) Uani 1 1 d . . . . . 
C7B C 0.6982(3) 0.6673(2) 0.40498(12) 0.0226(5) Uani 1 1 d . . . . . 
H7B H 0.678855 0.727144 0.379436 0.027 Uiso 1 1 calc R U . . . 
C8B C 0.8339(3) 0.6625(2) 0.43460(12) 0.0228(5) Uani 1 1 d . . . . . 
H8BA H 0.836271 0.711239 0.470561 0.027 Uiso 1 1 calc R U . . . 
H8BB H 0.902757 0.686719 0.404855 0.027 Uiso 1 1 calc R U . . . 
C9B C 0.8656(2) 0.5482(2) 0.45543(11) 0.0170(5) Uani 1 1 d . . . . . 
H9B H 0.863635 0.504741 0.416744 0.020 Uiso 1 1 calc R U . . . 
C10B C 1.0120(2) 0.5356(2) 0.48033(11) 0.0205(5) Uani 1 1 d . . . . . 
C11B C 1.1081(3) 0.5557(3) 0.42604(14) 0.0317(7) Uani 1 1 d . . . . . 
H11D H 1.104441 0.631535 0.414294 0.048 Uiso 1 1 calc R U . . . 
H11E H 1.081317 0.511271 0.390920 0.048 Uiso 1 1 calc R U . . . 
H11F H 1.199653 0.537194 0.438373 0.048 Uiso 1 1 calc R U . . . 
C12B C 1.0498(3) 0.6140(2) 0.53174(14) 0.0326(7) Uani 1 1 d . . . . . 
H12D H 1.025335 0.686987 0.519456 0.049 Uiso 1 1 calc R U . . . 
H12E H 1.146564 0.610332 0.539154 0.049 Uiso 1 1 calc R U . . . 
H12F H 1.001771 0.594738 0.569525 0.049 Uiso 1 1 calc R U . . . 
C13B C 0.7157(3) 0.5754(3) 0.55046(12) 0.0286(6) Uani 1 1 d . . . . . 
H13D H 0.682791 0.644843 0.535745 0.043 Uiso 1 1 calc R U . . . 
H13E H 0.796875 0.586223 0.575095 0.043 Uiso 1 1 calc R U . . . 
H13F H 0.646769 0.541132 0.575854 0.043 Uiso 1 1 calc R U . . . 
C14B C 0.4954(3) 0.4680(3) 0.48967(13) 0.0280(6) Uani 1 1 d . . . . . 
H14C H 0.521029 0.426088 0.526572 0.034 Uiso 1 1 calc R U . . . 
H14D H 0.452358 0.535143 0.503734 0.034 Uiso 1 1 calc R U . . . 
C15B C 0.4731(3) 0.6056(3) 0.37760(16) 0.0395(8) Uani 1 1 d . . . . . 
H15D H 0.475804 0.670701 0.352378 0.059 Uiso 1 1 calc R U . . . 
H15E H 0.399055 0.610585 0.407107 0.059 Uiso 1 1 calc R U . . . 
H15F H 0.459647 0.543076 0.350958 0.059 Uiso 1 1 calc R U . . . 
  
loop_ 
 _atom_site_aniso_label 
 _atom_site_aniso_U_11 
 _atom_site_aniso_U_22 
 _atom_site_aniso_U_33 
 _atom_site_aniso_U_23 
 _atom_site_aniso_U_13 
 _atom_site_aniso_U_12 
O1A 0.0153(9) 0.0335(11) 0.0308(10) 0.0117(8) 0.0022(7) 0.0000(8) 
O2A 0.0159(9) 0.0470(13) 0.0296(11) 0.0072(10) -0.0009(8) -0.0018(9) 
C1A 0.0149(11) 0.0243(12) 0.0196(11) 0.0031(9) 0.0011(9) -0.0023(10) 
C2A 0.0207(13) 0.0322(14) 0.0207(12) 0.0114(11) 0.0026(9) 0.0030(11) 
C3A 0.0173(12) 0.0332(15) 0.0195(12) 0.0056(11) -0.0015(9) 0.0034(10) 
C4A 0.0172(11) 0.0194(12) 0.0172(11) 0.0001(9) 0.0009(9) 0.0012(9) 
C5A 0.0156(11) 0.0229(12) 0.0202(11) 0.0010(10) -0.0001(9) 0.0018(10) 
C6A 0.0192(12) 0.0204(12) 0.0211(12) 0.0005(9) 0.0055(9) 0.0010(10) 
C7A 0.0246(12) 0.0220(12) 0.0192(12) 0.0019(10) 0.0042(10) 0.0005(10) 
C8A 0.0228(12) 0.0260(13) 0.0176(11) 0.0035(10) -0.0008(10) 0.0025(10) 
C9A 0.0150(11) 0.0189(12) 0.0167(11) 0.0006(9) -0.0008(8) 0.0011(9) 
C10A 0.0149(11) 0.0240(12) 0.0209(11) 0.0039(10) -0.0023(9) -0.0026(10) 
C11A 0.0153(11) 0.0394(16) 0.0416(16) 0.0203(14) 0.0028(11) 0.0040(12) 
C12A 0.0295(15) 0.0416(17) 0.0262(13) -0.0013(13) -0.0045(11) -0.0155(13) 
C13A 0.0268(13) 0.0203(12) 0.0336(15) -0.0004(11) 0.0045(11) 0.0021(11) 
C14A 0.0180(12) 0.0306(14) 0.0303(13) 0.0058(12) 0.0006(11) 0.0019(11) 
C15A 0.0213(12) 0.0312(14) 0.0266(13) 0.0025(11) 0.0048(10) -0.0022(11) 
O1B 0.0154(9) 0.0431(12) 0.0338(11) 0.0188(10) -0.0004(8) 0.0027(8) 
O2B 0.0151(9) 0.0373(11) 0.0385(11) 0.0060(9) 0.0035(8) -0.0020(8) 
C1B 0.0175(11) 0.0269(13) 0.0231(12) 0.0046(10) 0.0000(9) 0.0004(10) 
C2B 0.0190(12) 0.0306(14) 0.0250(13) 0.0105(11) -0.0017(10) 0.0003(11) 
C3B 0.0181(11) 0.0301(14) 0.0244(12) 0.0092(11) 0.0019(10) -0.0024(11) 
C4B 0.0133(11) 0.0280(13) 0.0171(11) 0.0038(10) 0.0018(9) 0.0003(9) 
C5B 0.0157(11) 0.0266(13) 0.0188(11) 0.0053(10) 0.0024(9) 0.0009(10) 
C6B 0.0179(11) 0.0290(14) 0.0212(12) 0.0040(10) 0.0008(9) 0.0039(11) 
C7B 0.0227(13) 0.0227(13) 0.0226(12) 0.0060(10) 0.0006(10) 0.0060(11) 
C8B 0.0210(12) 0.0216(12) 0.0257(12) 0.0031(10) -0.0008(10) -0.0001(10) 
C9B 0.0148(10) 0.0209(11) 0.0152(10) 0.0007(9) 0.0018(9) 0.0008(9) 
C10B 0.0156(11) 0.0251(13) 0.0208(12) 0.0046(10) -0.0024(9) -0.0017(10) 
C11B 0.0162(12) 0.0408(17) 0.0382(16) 0.0188(13) 0.0040(11) 0.0022(12) 
C12B 0.0290(15) 0.0316(15) 0.0373(16) -0.0008(13) -0.0128(12) -0.0053(12) 
C13B 0.0245(12) 0.0422(17) 0.0192(12) -0.0023(11) 0.0043(10) 0.0046(12) 
C14B 0.0185(13) 0.0384(16) 0.0270(13) 0.0070(12) 0.0028(10) -0.0005(11) 
C15B 0.0243(14) 0.0443(19) 0.0498(18) 0.0233(16) -0.0101(13) -0.0030(14) 
  
_geom_special_details 
; 
 All esds (except the esd in the dihedral angle between two l.s. planes) 
 are estimated using the full covariance matrix.  The cell esds are taken 
 into account individually in the estimation of esds in distances, angles 
 and torsion angles; correlations between esds in cell parameters are only 
 used when they are defined by crystal symmetry.  An approximate (isotropic) 
 treatment of cell esds is used for estimating esds involving l.s. planes. 
; 
  
loop_ 
 _geom_bond_atom_site_label_1 
 _geom_bond_atom_site_label_2 
 _geom_bond_distance 
 _geom_bond_site_symmetry_2 
 _geom_bond_publ_flag 
O1A C1A 1.437(3) . ? 
O1A H1 0.80(4) . ? 
O2A C14A 1.433(3) . ? 
O2A H2 0.85(4) . ? 
C1A C2A 1.507(4) . ? 
C1A C10A 1.539(3) . ? 
C1A H1A 1.0000 . ? 
C2A C3A 1.523(4) . ? 
C2A H2AA 0.9900 . ? 
C2A H2AB 0.9900 . ? 
C3A C4A 1.540(3) . ? 
C3A H3AA 0.9900 . ? 
C3A H3AB 0.9900 . ? 
C4A C13A 1.544(4) . ? 
C4A C9A 1.551(3) . ? 
C4A C5A 1.564(3) . ? 
C5A C6A 1.524(3) . ? 
C5A C14A 1.544(3) . ? 
C5A H5A 1.0000 . ? 
C6A C7A 1.329(4) . ? 
C6A C15A 1.510(3) . ? 
C7A C8A 1.498(4) . ? 
C7A H7A 0.9500 . ? 
C8A C9A 1.533(3) . ? 
C8A H8AA 0.9900 . ? 
C8A H8AB 0.9900 . ? 
C9A C10A 1.565(3) . ? 
C9A H9A 1.0000 . ? 
C10A C12A 1.537(4) . ? 
C10A C11A 1.538(4) . ? 
C11A H11A 0.9800 . ? 
C11A H11B 0.9800 . ? 
C11A H11C 0.9800 . ? 
C12A H12A 0.9800 . ? 
C12A H12B 0.9800 . ? 
C12A H12C 0.9800 . ? 
C13A H13A 0.9800 . ? 
C13A H13B 0.9800 . ? 
C13A H13C 0.9800 . ? 
C14A H14A 0.9900 . ? 
C14A H14B 0.9900 . ? 
C15A H15A 0.9800 . ? 
C15A H15B 0.9800 . ? 
C15A H15C 0.9800 . ? 
O1B C1B 1.441(3) . ? 
O1B H4 0.83(4) . ? 
O2B C14B 1.432(3) . ? 
O2B H3 0.88(4) . ? 
C1B C2B 1.514(4) . ? 
C1B C10B 1.538(4) . ? 
C1B H1B 1.0000 . ? 
C2B C3B 1.528(3) . ? 
C2B H2BA 0.9900 . ? 
C2B H2BB 0.9900 . ? 
C3B C4B 1.543(4) . ? 
C3B H3BA 0.9900 . ? 
C3B H3BB 0.9900 . ? 
C4B C13B 1.539(4) . ? 
C4B C9B 1.557(3) . ? 
C4B C5B 1.568(3) . ? 
C5B C6B 1.521(4) . ? 
C5B C14B 1.540(3) . ? 
C5B H5B 1.0000 . ? 
C6B C7B 1.326(4) . ? 
C6B C15B 1.506(4) . ? 
C7B C8B 1.501(4) . ? 
C7B H7B 0.9500 . ? 
C8B C9B 1.528(3) . ? 
C8B H8BA 0.9900 . ? 
C8B H8BB 0.9900 . ? 
C9B C10B 1.566(3) . ? 
C9B H9B 1.0000 . ? 
C10B C12B 1.531(4) . ? 
C10B C11B 1.540(4) . ? 
C11B H11D 0.9800 . ? 
C11B H11E 0.9800 . ? 
C11B H11F 0.9800 . ? 
C12B H12D 0.9800 . ? 
C12B H12E 0.9800 . ? 
C12B H12F 0.9800 . ? 
C13B H13D 0.9800 . ? 
C13B H13E 0.9800 . ? 
C13B H13F 0.9800 . ? 
C14B H14C 0.9900 . ? 
C14B H14D 0.9900 . ? 
C15B H15D 0.9800 . ? 
C15B H15E 0.9800 . ? 
C15B H15F 0.9800 . ? 
  
loop_ 
 _geom_angle_atom_site_label_1 
 _geom_angle_atom_site_label_2 
 _geom_angle_atom_site_label_3 
 _geom_angle 
 _geom_angle_site_symmetry_1 
 _geom_angle_site_symmetry_3 
 _geom_angle_publ_flag 
C1A O1A H1 111(3) . . ? 
C14A O2A H2 109(2) . . ? 
O1A C1A C2A 105.6(2) . . ? 
O1A C1A C10A 114.1(2) . . ? 
C2A C1A C10A 112.8(2) . . ? 
O1A C1A H1A 108.0 . . ? 
C2A C1A H1A 108.0 . . ? 
C10A C1A H1A 108.0 . . ? 
C1A C2A C3A 111.1(2) . . ? 
C1A C2A H2AA 109.4 . . ? 
C3A C2A H2AA 109.4 . . ? 
C1A C2A H2AB 109.4 . . ? 
C3A C2A H2AB 109.4 . . ? 
H2AA C2A H2AB 108.0 . . ? 
C2A C3A C4A 114.1(2) . . ? 
C2A C3A H3AA 108.7 . . ? 
C4A C3A H3AA 108.7 . . ? 
C2A C3A H3AB 108.7 . . ? 
C4A C3A H3AB 108.7 . . ? 
H3AA C3A H3AB 107.6 . . ? 
C3A C4A C13A 109.1(2) . . ? 
C3A C4A C9A 108.99(19) . . ? 
C13A C4A C9A 113.6(2) . . ? 
C3A C4A C5A 108.7(2) . . ? 
C13A C4A C5A 109.4(2) . . ? 
C9A C4A C5A 106.86(19) . . ? 
C6A C5A C14A 112.6(2) . . ? 
C6A C5A C4A 112.1(2) . . ? 
C14A C5A C4A 112.3(2) . . ? 
C6A C5A H5A 106.4 . . ? 
C14A C5A H5A 106.4 . . ? 
C4A C5A H5A 106.4 . . ? 
C7A C6A C15A 120.2(2) . . ? 
C7A C6A C5A 121.2(2) . . ? 
C15A C6A C5A 118.5(2) . . ? 
C6A C7A C8A 125.1(2) . . ? 
C6A C7A H7A 117.5 . . ? 
C8A C7A H7A 117.5 . . ? 
C7A C8A C9A 112.0(2) . . ? 
C7A C8A H8AA 109.2 . . ? 
C9A C8A H8AA 109.2 . . ? 
C7A C8A H8AB 109.2 . . ? 
C9A C8A H8AB 109.2 . . ? 
H8AA C8A H8AB 107.9 . . ? 
C8A C9A C4A 110.05(19) . . ? 
C8A C9A C10A 112.6(2) . . ? 
C4A C9A C10A 118.4(2) . . ? 
C8A C9A H9A 104.8 . . ? 
C4A C9A H9A 104.8 . . ? 
C10A C9A H9A 104.8 . . ? 
C12A C10A C11A 108.2(2) . . ? 
C12A C10A C1A 110.1(2) . . ? 
C11A C10A C1A 107.8(2) . . ? 
C12A C10A C9A 115.0(2) . . ? 
C11A C10A C9A 108.0(2) . . ? 
C1A C10A C9A 107.58(19) . . ? 
C10A C11A H11A 109.5 . . ? 
C10A C11A H11B 109.5 . . ? 
H11A C11A H11B 109.5 . . ? 
C10A C11A H11C 109.5 . . ? 
H11A C11A H11C 109.5 . . ? 
H11B C11A H11C 109.5 . . ? 
C10A C12A H12A 109.5 . . ? 
C10A C12A H12B 109.5 . . ? 
H12A C12A H12B 109.5 . . ? 
C10A C12A H12C 109.5 . . ? 
H12A C12A H12C 109.5 . . ? 
H12B C12A H12C 109.5 . . ? 
C4A C13A H13A 109.5 . . ? 
C4A C13A H13B 109.5 . . ? 
H13A C13A H13B 109.5 . . ? 
C4A C13A H13C 109.5 . . ? 
H13A C13A H13C 109.5 . . ? 
H13B C13A H13C 109.5 . . ? 
O2A C14A C5A 113.0(2) . . ? 
O2A C14A H14A 109.0 . . ? 
C5A C14A H14A 109.0 . . ? 
O2A C14A H14B 109.0 . . ? 
C5A C14A H14B 109.0 . . ? 
H14A C14A H14B 107.8 . . ? 
C6A C15A H15A 109.5 . . ? 
C6A C15A H15B 109.5 . . ? 
H15A C15A H15B 109.5 . . ? 
C6A C15A H15C 109.5 . . ? 
H15A C15A H15C 109.5 . . ? 
H15B C15A H15C 109.5 . . ? 
C1B O1B H4 109(3) . . ? 
C14B O2B H3 106(3) . . ? 
O1B C1B C2B 112.1(2) . . ? 
O1B C1B C10B 109.9(2) . . ? 
C2B C1B C10B 112.9(2) . . ? 
O1B C1B H1B 107.2 . . ? 
C2B C1B H1B 107.2 . . ? 
C10B C1B H1B 107.2 . . ? 
C1B C2B C3B 109.5(2) . . ? 
C1B C2B H2BA 109.8 . . ? 
C3B C2B H2BA 109.8 . . ? 
C1B C2B H2BB 109.8 . . ? 
C3B C2B H2BB 109.8 . . ? 
H2BA C2B H2BB 108.2 . . ? 
C2B C3B C4B 113.4(2) . . ? 
C2B C3B H3BA 108.9 . . ? 
C4B C3B H3BA 108.9 . . ? 
C2B C3B H3BB 108.9 . . ? 
C4B C3B H3BB 108.9 . . ? 
H3BA C3B H3BB 107.7 . . ? 
C13B C4B C3B 110.7(2) . . ? 
C13B C4B C9B 112.3(2) . . ? 
C3B C4B C9B 108.2(2) . . ? 
C13B C4B C5B 109.3(2) . . ? 
C3B C4B C5B 108.7(2) . . ? 
C9B C4B C5B 107.46(19) . . ? 
C6B C5B C14B 112.4(2) . . ? 
C6B C5B C4B 112.9(2) . . ? 
C14B C5B C4B 111.2(2) . . ? 
C6B C5B H5B 106.6 . . ? 
C14B C5B H5B 106.6 . . ? 
C4B C5B H5B 106.6 . . ? 
C7B C6B C15B 119.5(2) . . ? 
C7B C6B C5B 122.5(2) . . ? 
C15B C6B C5B 118.0(2) . . ? 
C6B C7B C8B 124.6(2) . . ? 
C6B C7B H7B 117.7 . . ? 
C8B C7B H7B 117.7 . . ? 
C7B C8B C9B 110.5(2) . . ? 
C7B C8B H8BA 109.5 . . ? 
C9B C8B H8BA 109.5 . . ? 
C7B C8B H8BB 109.5 . . ? 
C9B C8B H8BB 109.5 . . ? 
H8BA C8B H8BB 108.1 . . ? 
C8B C9B C4B 110.2(2) . . ? 
C8B C9B C10B 112.9(2) . . ? 
C4B C9B C10B 118.34(19) . . ? 
C8B C9B H9B 104.7 . . ? 
C4B C9B H9B 104.7 . . ? 
C10B C9B H9B 104.7 . . ? 
C12B C10B C1B 110.5(2) . . ? 
C12B C10B C11B 107.5(2) . . ? 
C1B C10B C11B 108.2(2) . . ? 
C12B C10B C9B 114.7(2) . . ? 
C1B C10B C9B 108.3(2) . . ? 
C11B C10B C9B 107.5(2) . . ? 
C10B C11B H11D 109.5 . . ? 
C10B C11B H11E 109.5 . . ? 
H11D C11B H11E 109.5 . . ? 
C10B C11B H11F 109.5 . . ? 
H11D C11B H11F 109.5 . . ? 
H11E C11B H11F 109.5 . . ? 
C10B C12B H12D 109.5 . . ? 
C10B C12B H12E 109.5 . . ? 
H12D C12B H12E 109.5 . . ? 
C10B C12B H12F 109.5 . . ? 
H12D C12B H12F 109.5 . . ? 
H12E C12B H12F 109.5 . . ? 
C4B C13B H13D 109.5 . . ? 
C4B C13B H13E 109.5 . . ? 
H13D C13B H13E 109.5 . . ? 
C4B C13B H13F 109.5 . . ? 
H13D C13B H13F 109.5 . . ? 
H13E C13B H13F 109.5 . . ? 
O2B C14B C5B 111.3(2) . . ? 
O2B C14B H14C 109.4 . . ? 
C5B C14B H14C 109.4 . . ? 
O2B C14B H14D 109.4 . . ? 
C5B C14B H14D 109.4 . . ? 
H14C C14B H14D 108.0 . . ? 
C6B C15B H15D 109.5 . . ? 
C6B C15B H15E 109.5 . . ? 
H15D C15B H15E 109.5 . . ? 
C6B C15B H15F 109.5 . . ? 
H15D C15B H15F 109.5 . . ? 
H15E C15B H15F 109.5 . . ? 
  
_refine_diff_density_max    0.251 
_refine_diff_density_min   -0.186 
_refine_diff_density_rms    0.041 
  
_shelx_res_file 
; 
TITL p21_a.res in P2(1)2(1)2(1) 
    fo7236.res 
    created by SHELXL-2018/3 at 10:06:50 on 20-Aug-2020 
CELL  0.71073   9.9807  12.4732  21.7124   90.000   90.000   90.000 
ZERR    8.000   0.0001   0.0002   0.0003    0.000    0.000    0.000 
LATT -1 
SYMM 1/2-X, -Y, 1/2+Z 
SYMM -X, 1/2+Y, 1/2-Z 
SYMM 1/2+X, 1/2-Y, -Z 
SFAC C H O 
UNIT 120 208 16 
  
L.S. 10 
TEMP -140 
SIZE 0.112 0.110 0.098 
REM  COLOR:colourless 
ACTA 
SHEL 9999.0 0.77 
BOND $H 
FMAP 2 
PLAN 20 
REM ##### 
WGHT    0.067800    1.116400 
FVAR       0.53417 
O1A   3   -0.325111    0.220634    0.362469    11.00000    0.01527    0.03347 = 
         0.03078    0.01166    0.00218   -0.00002 
H1    2   -0.385356    0.258076    0.351091    11.00000    0.03681 
O2A   3    0.432561    0.326941    0.332988    11.00000    0.01591    0.04700 = 
         0.02960    0.00716   -0.00093   -0.00181 
H2    2    0.408117    0.345940    0.368871    11.00000    0.03580 
C1A   1   -0.197454    0.263910    0.344531    11.00000    0.01489    0.02432 = 
         0.01955    0.00313    0.00113   -0.00227 
AFIX  13 
H1A   2   -0.181975    0.331067    0.368660    11.00000   -1.20000 
AFIX   0 
C2A   1   -0.094985    0.182289    0.364594    11.00000    0.02066    0.03224 = 
         0.02067    0.01136    0.00259    0.00295 
AFIX  23 
H2AA  2   -0.108569    0.114944    0.341286    11.00000   -1.20000 
H2AB  2   -0.107268    0.166351    0.408903    11.00000   -1.20000 
AFIX   0 
C3A   1    0.046824    0.223161    0.353762    11.00000    0.01725    0.03316 = 
         0.01947    0.00556   -0.00153    0.00344 
AFIX  23 
H3AA  2    0.111009    0.166718    0.366297    11.00000   -1.20000 
H3AB  2    0.062336    0.286248    0.380496    11.00000   -1.20000 
AFIX   0 
C4A   1    0.076103    0.254979    0.286570    11.00000    0.01723    0.01942 = 
         0.01720    0.00015    0.00094    0.00118 
C5A   1    0.206653    0.324248    0.285073    11.00000    0.01556    0.02289 = 
         0.02017    0.00105   -0.00015    0.00184 
AFIX  13 
H5A   2    0.193691    0.382907    0.315898    11.00000   -1.20000 
AFIX   0 
C6A   1    0.227068    0.378830    0.222973    11.00000    0.01924    0.02039 = 
         0.02114    0.00045    0.00552    0.00098 
C7A   1    0.126466    0.390199    0.183385    11.00000    0.02463    0.02201 = 
         0.01915    0.00188    0.00416    0.00051 
AFIX  43 
H7A   2    0.145991    0.422277    0.144730    11.00000   -1.20000 
AFIX   0 
C8A   1   -0.015326    0.356342    0.195005    11.00000    0.02279    0.02598 = 
         0.01760    0.00351   -0.00082    0.00247 
AFIX  23 
H8AA  2   -0.036594    0.293559    0.168879    11.00000   -1.20000 
H8AB  2   -0.076468    0.415356    0.183183    11.00000   -1.20000 
AFIX   0 
C9A   1   -0.039172    0.327249    0.262715    11.00000    0.01503    0.01895 = 
         0.01672    0.00055   -0.00076    0.00108 
AFIX  13 
H9A   2   -0.028442    0.396314    0.285578    11.00000   -1.20000 
AFIX   0 
C10A  1   -0.186974    0.291767    0.275634    11.00000    0.01488    0.02396 = 
         0.02086    0.00389   -0.00234   -0.00255 
C11A  1   -0.278870    0.388389    0.263228    11.00000    0.01534    0.03939 = 
         0.04163    0.02030    0.00276    0.00401 
AFIX 137 
H11A  2   -0.277866    0.405278    0.219150    11.00000   -1.50000 
H11B  2   -0.246784    0.450463    0.286638    11.00000   -1.50000 
H11C  2   -0.370504    0.370981    0.275992    11.00000   -1.50000 
AFIX   0 
C12A  1   -0.236717    0.197193    0.236418    11.00000    0.02950    0.04161 = 
         0.02617   -0.00126   -0.00448   -0.01546 
AFIX 137 
H12A  2   -0.225386    0.214224    0.192665    11.00000   -1.50000 
H12B  2   -0.331704    0.184182    0.245070    11.00000   -1.50000 
H12C  2   -0.184771    0.132880    0.246519    11.00000   -1.50000 
AFIX   0 
C13A  1    0.097129    0.152514    0.247873    11.00000    0.02675    0.02025 = 
         0.03357   -0.00039    0.00448    0.00207 
AFIX 137 
H13A  2    0.117429    0.172366    0.205210    11.00000   -1.50000 
H13B  2    0.015421    0.108980    0.248889    11.00000   -1.50000 
H13C  2    0.171885    0.111153    0.264954    11.00000   -1.50000 
AFIX   0 
C14A  1    0.331069    0.260506    0.306143    11.00000    0.01798    0.03060 = 
         0.03029    0.00581    0.00056    0.00190 
AFIX  23 
H14A  2    0.303054    0.205940    0.336648    11.00000   -1.20000 
H14B  2    0.369395    0.222347    0.270253    11.00000   -1.20000 
AFIX   0 
C15A  1    0.363804    0.423590    0.207968    11.00000    0.02133    0.03115 = 
         0.02659    0.00247    0.00476   -0.00223 
AFIX 137 
H15A  2    0.359241    0.464137    0.169365    11.00000   -1.50000 
H15B  2    0.427875    0.364564    0.203498    11.00000   -1.50000 
H15C  2    0.393034    0.471116    0.241304    11.00000   -1.50000 
AFIX   0 
O1B   3    1.163987    0.404620    0.525959    11.00000    0.01541    0.04315 = 
         0.03379    0.01880   -0.00043    0.00267 
H4    2    1.160012    0.367060    0.557711    11.00000    0.03702 
O2B   3    0.402018    0.407467    0.453676    11.00000    0.01505    0.03731 = 
         0.03849    0.00595    0.00353   -0.00200 
H3    2    0.328802    0.401736    0.476120    11.00000    0.05658 
C1B   1    1.030608    0.419136    0.501944    11.00000    0.01752    0.02687 = 
         0.02311    0.00463   -0.00004    0.00043 
AFIX  13 
H1B   2    1.022213    0.372257    0.464781    11.00000   -1.20000 
AFIX   0 
C2B   1    0.924223    0.383816    0.547288    11.00000    0.01904    0.03055 = 
         0.02500    0.01053   -0.00167    0.00034 
AFIX  23 
H2BA  2    0.925805    0.431031    0.583931    11.00000   -1.20000 
H2BB  2    0.942474    0.309519    0.560959    11.00000   -1.20000 
AFIX   0 
C3B   1    0.786680    0.389337    0.516561    11.00000    0.01813    0.03007 = 
         0.02436    0.00918    0.00189   -0.00235 
AFIX  23 
H3BA  2    0.718178    0.363513    0.546012    11.00000   -1.20000 
H3BB  2    0.785914    0.340583    0.480583    11.00000   -1.20000 
AFIX   0 
C4B   1    0.748286    0.503164    0.494997    11.00000    0.01333    0.02800 = 
         0.01713    0.00380    0.00181    0.00030 
C5B   1    0.622045    0.495272    0.452251    11.00000    0.01575    0.02657 = 
         0.01880    0.00529    0.00236    0.00093 
AFIX  13 
H5B   2    0.637988    0.433555    0.423782    11.00000   -1.20000 
AFIX   0 
C6B   1    0.603344    0.593862    0.411949    11.00000    0.01793    0.02901 = 
         0.02124    0.00398    0.00079    0.00392 
C7B   1    0.698180    0.667273    0.404980    11.00000    0.02266    0.02266 = 
         0.02262    0.00602    0.00058    0.00599 
AFIX  43 
H7B   2    0.678855    0.727144    0.379436    11.00000   -1.20000 
AFIX   0 
C8B   1    0.833946    0.662484    0.434598    11.00000    0.02097    0.02160 = 
         0.02570    0.00314   -0.00084   -0.00007 
AFIX  23 
H8BA  2    0.836271    0.711239    0.470561    11.00000   -1.20000 
H8BB  2    0.902757    0.686719    0.404855    11.00000   -1.20000 
AFIX   0 
C9B   1    0.865556    0.548224    0.455428    11.00000    0.01479    0.02093 = 
         0.01519    0.00075    0.00181    0.00081 
AFIX  13 
H9B   2    0.863635    0.504741    0.416744    11.00000   -1.20000 
AFIX   0 
C10B  1    1.011955    0.535596    0.480325    11.00000    0.01561    0.02506 = 
         0.02081    0.00457   -0.00241   -0.00170 
C11B  1    1.108085    0.555730    0.426041    11.00000    0.01617    0.04079 = 
         0.03815    0.01881    0.00405    0.00224 
AFIX 137 
H11D  2    1.104441    0.631535    0.414294    11.00000   -1.50000 
H11E  2    1.081317    0.511271    0.390920    11.00000   -1.50000 
H11F  2    1.199653    0.537194    0.438373    11.00000   -1.50000 
AFIX   0 
C12B  1    1.049814    0.613966    0.531743    11.00000    0.02898    0.03157 = 
         0.03735   -0.00082   -0.01276   -0.00529 
AFIX 137 
H12D  2    1.025335    0.686987    0.519456    11.00000   -1.50000 
H12E  2    1.146564    0.610332    0.539154    11.00000   -1.50000 
H12F  2    1.001771    0.594738    0.569525    11.00000   -1.50000 
AFIX   0 
C13B  1    0.715725    0.575397    0.550457    11.00000    0.02445    0.04216 = 
         0.01919   -0.00232    0.00432    0.00457 
AFIX 137 
H13D  2    0.682791    0.644843    0.535745    11.00000   -1.50000 
H13E  2    0.796875    0.586223    0.575095    11.00000   -1.50000 
H13F  2    0.646769    0.541132    0.575854    11.00000   -1.50000 
AFIX   0 
C14B  1    0.495428    0.467967    0.489670    11.00000    0.01850    0.03841 = 
         0.02701    0.00702    0.00284   -0.00051 
AFIX  23 
H14C  2    0.521029    0.426088    0.526572    11.00000   -1.20000 
H14D  2    0.452358    0.535143    0.503734    11.00000   -1.20000 
AFIX   0 
C15B  1    0.473091    0.605579    0.377599    11.00000    0.02428    0.04435 = 
         0.04983    0.02332   -0.01012   -0.00300 
AFIX 137 
H15D  2    0.475804    0.670701    0.352378    11.00000   -1.50000 
H15E  2    0.399055    0.610585    0.407107    11.00000   -1.50000 
H15F  2    0.459647    0.543076    0.350958    11.00000   -1.50000 
  
AFIX   0 
HKLF 4 
  
  
  
  
REM  p21_a.res in P2(1)2(1)2(1) 
REM wR2 = 0.1252, GooF = S = 0.985, Restrained GooF = 0.985 for all data 
REM R1 = 0.0472 for 5641 Fo > 4sig(Fo) and 0.0538 for all 6186 data 
REM 331 parameters refined using 0 restraints 
  
END 
  
WGHT      0.0408      1.0424 
  
REM Highest difference peak  0.251,  deepest hole -0.186,  1-sigma level  0.041 
Q1    1  -0.1926  0.2778  0.3067  11.00000  0.05    0.25 
Q2    1   0.1469  0.2847  0.2817  11.00000  0.05    0.23 
Q3    1   0.6010  0.5525  0.4335  11.00000  0.05    0.22 
Q4    1  -0.1111  0.3140  0.2668  11.00000  0.05    0.22 
Q5    1  -0.0284  0.2033  0.3586  11.00000  0.05    0.22 
Q6    1   0.0674  0.2012  0.2665  11.00000  0.05    0.22 
Q7    1   0.0549  0.2418  0.3192  11.00000  0.05    0.22 
Q8    1   1.0694  0.5446  0.4567  11.00000  0.05    0.21 
Q9    1  -0.2064  0.2447  0.2579  11.00000  0.05    0.21 
Q10   1   0.8029  0.5357  0.4780  11.00000  0.05    0.21 
Q11   1  -0.1368  0.2237  0.3509  11.00000  0.05    0.21 
Q12   1   0.7406  0.5452  0.5207  11.00000  0.05    0.20 
Q13   1   0.8448  0.6117  0.4544  11.00000  0.05    0.20 
Q14   1   0.7673  0.6731  0.4237  11.00000  0.05    0.19 
Q15   1   0.1743  0.3487  0.1944  11.00000  0.05    0.19 
Q16   1   0.7678  0.4511  0.5117  11.00000  0.05    0.19 
Q17   1   0.0133  0.2875  0.2756  11.00000  0.05    0.19 
Q18   1   0.9456  0.5504  0.4691  11.00000  0.05    0.19 
Q19   1  -0.0252  0.3476  0.2305  11.00000  0.05    0.19 
Q20   1   1.0182  0.4670  0.4769  11.00000  0.05    0.19 
; 
_shelx_res_checksum    4393 
  
_shelx_hkl_file 
; 
   0   0   3   13.52    1.28 
   0   0  -3    9.38    0.79 
   0   0   5    0.89    0.39 
   0   0  -5    3.45    1.09 
   0   0   6   76.50    1.97 
   0   0  -6   77.49    2.17 
   0   0   7    1.58    0.39 
   0   0  -7    1.58    0.49 
   0   0   8   80.15    1.68 
   0   0  -8   73.93    2.17 
   0   0   9    1.58    0.59 
   0   0  -9    2.47    0.69 
   0   0  10  777.33   15.30 
   0   0 -10  766.77   17.67 
   0   0  11   31.39    2.27 
   0   0 -11   31.29    2.17 
   0   0  12  184.68    5.23 
   0   0 -12  185.67    6.32 
   0   0  13   39.09    2.57 
   0   0 -13   38.79    2.67 
   0   0  14  150.33    5.13 
   0   0 -14  162.38    7.80 
   0   0  15    8.19    0.79 
   0   0 -15   10.17    2.27 
   0   0  16   36.32    1.58 
   0   0 -16   39.29    1.78 
   0   0  17    1.88    0.39 
   0   0 -17    1.78    0.69 
   0   0  18    5.23    0.69 
   0   0 -18    6.02    0.99 
   0   0  19    0.69    0.39 
   0   0 -19    1.28    0.69 
   0   0  20   63.07    2.17 
   0   0 -20   68.31    2.57 
   0   0 -21    1.48    0.89 
   0   0  22  215.38    9.57 
   0   0 -22  211.73    9.67 
   0   0  23    9.48    2.37 
   0   0 -23   13.42    2.76 
   0   0  24   12.83    2.96 
   0   0 -24    2.96    2.17 
   0   0  25   -6.91    2.57 
   0   0 -25    0.59    2.17 
   0   0  26   13.13    3.36 
   0   0 -26   -0.39    1.97 
   0   0  27   11.25    3.36 
   0   0 -27    6.02    2.86 
   0   0  28    4.54    1.48 
   0   0 -28   19.94    3.55 
   0  -1  28    2.37    1.48 
   0  -1  27   -0.69    1.18 
   0   1 -26  118.06    7.50 
   0  -1  26  124.67    5.92 
   0   1 -25    7.90    2.57 
   0  -1  25    4.84    1.38 
   0   1 -24    6.02    2.17 
   0  -1  24    7.90    1.48 
   0   1 -23   28.63    3.16 
   0  -1  23   13.13    2.37 
   0   1 -22    4.94    0.89 
   0  -1  22    8.59    1.97 
   0   1 -21    1.48    1.38 
   0  -1  21    0.79    1.68 
   0   1 -20    6.91    1.09 
   0  -1  20    4.94    1.68 
   0   1 -19   24.58    1.68 
   0  -1  19   26.75    1.68 
   0   1 -18   23.30    1.38 
   0  -1  18   14.61    2.76 
   0   1 -17   27.84    1.48 
   0  -1  17   28.33    1.58 
   0   1 -16   94.86    3.06 
   0  -1  16   88.25    2.86 
   0   1 -15   -0.79    0.69 
   0  -1  15    2.27    0.59 
   0   1 -14  123.58    3.55 
   0  -1  14  134.64    3.95 
   0   1 -13  358.02    8.88 
   0  -1  13  359.00    7.60 
   0   1 -12  127.04    3.65 
   0  -1  12  130.89    3.95 
   0   1 -11 1378.17   31.19 
   0  -1  11 1375.61   32.38 
   0   1 -10   16.58    1.09 
   0  -1  10   11.35    0.99 
   0   1  -9    7.21    0.89 
   0  -1   9    5.03    0.69 
   0   1  -8  329.00    8.19 
   0  -1   8  329.79    8.39 
   0   1  -7 2338.41   52.32 
   0  -1   7 2374.34   53.80 
   0   1  -6   45.90    1.58 
   0  -1   6   45.60    1.48 
   0   1  -5 2090.95   38.00 
   0  -1   5 2107.83   38.50 
   0   1  -4 1935.28   35.14 
   0  -1   4 1928.28   35.14 
   0   1  -3 1889.48   42.15 
   0  -1   3 1875.07   33.96 
   0   1  -2  708.43   15.89 
   0  -1   2  676.85   21.72 
   0   1   2  664.21   21.22 
   0  -1  -2  667.96   14.91 
   0   1   3 1878.63   33.96 
   0  -1  -3 1820.09   39.88 
   0   1   4 1852.37   28.92 
   0  -1  -4 1889.19   58.93 
   0   1   5 2006.95   31.78 
   0  -1  -5 2036.56   45.11 
   0   1   6   43.93    0.89 
   0  -1  -6   49.95    2.27 
   0   1   7 2356.67   42.74 
   0  -1  -7 2345.02   51.82 
   0   1   8  305.01    4.64 
   0  -1  -8  301.16    7.21 
   0   1   9    5.23    0.30 
   0  -1  -9    6.81    0.69 
   0   1  10   13.82    0.49 
   0  -1 -10   16.88    0.99 
   0   1  11 1366.82   19.54 
   0  -1 -11 1356.36   30.60 
   0   1  12  131.18    2.37 
   0  -1 -12  131.48    3.45 
   0   1  13  359.20    6.02 
   0  -1 -13  358.71    8.69 
   0   1  14  133.06    3.55 
   0  -1 -14  138.59    3.75 
   0   1  15    0.89    0.20 
   0  -1 -15    1.09    0.59 
   0   1  16   88.25    3.16 
   0   1  17   32.08    3.26 
   0  -1 -17   23.99    2.47 
   0   1  18   17.27    2.27 
   0  -1 -18   17.77    1.88 
   0   1  19   28.82    3.16 
   0  -1 -19   32.57    2.47 
   0   1  20   -1.28    2.17 
   0  -1 -20   -1.18    1.58 
   0   1  21   -3.06    2.07 
   0  -1 -21    8.59    2.27 
   0   1  22   14.61    3.06 
   0  -1 -22    7.01    1.88 
   0   1  23   18.16    3.36 
   0  -1 -23   11.15    2.07 
   0   1  24    0.10    1.68 
   0  -1 -24    3.55    2.17 
   0   1  25   12.04    2.47 
   0  -1 -25    4.34    2.37 
   0   1  26  105.62    7.30 
   0  -1 -26  122.20    8.00 
   0   1  27   -1.58    2.67 
   0  -1 -27    8.19    2.27 
   0   1  28   17.27    3.26 
   0  -1 -28    6.51    2.37 
   0  -2  27    9.67    1.97 
   0  -2  25   14.21    2.07 
   0  -2  24   91.60    4.05 
   0  -2  23    3.16    1.48 
   0   2 -22   16.19    1.88 
   0  -2  22   14.51    1.88 
   0   2 -21   22.80    1.68 
   0  -2  21   24.68    1.78 
   0   2 -20   13.82    1.48 
   0  -2  20   11.55    1.58 
   0   2 -19   39.09    1.88 
   0  -2  19   38.60    2.27 
   0   2 -18   52.91    2.37 
   0  -2  18   62.78    2.07 
   0   2 -17  368.28    9.57 
   0  -2  17  361.77    8.09 
   0   2 -16   70.48    2.76 
   0  -2  16   74.53    2.17 
   0   2 -15   78.67    4.05 
   0  -2  15   65.25    1.97 
   0   2 -14  120.92    3.55 
   0  -2  14  111.84    2.76 
   0   2 -13  196.53    5.43 
   0  -2  13  181.23    4.15 
   0   2 -12    8.19    0.89 
   0  -2  12    8.98    0.79 
   0   2 -11   83.61    2.76 
   0  -2  11   76.89    2.07 
   0   2 -10  297.51    7.50 
   0  -2  10  314.29    6.42 
   0   2  -9  601.33   14.21 
   0  -2   9  609.13   12.14 
   0   2  -8  214.10    7.90 
   0  -2   8  231.18    4.84 
   0   2  -7 1665.41   54.59 
   0  -2   7 1638.07   30.20 
   0   2  -6   13.03    0.79 
   0  -2   6   16.09    0.99 
   0   2  -5   -0.10    0.49 
   0  -2   5    0.49    0.39 
   0   2  -4 3253.34   71.27 
   0  -2   4 3194.22   70.48 
   0   2  -3 8190.46  177.77 
   0  -2   3 7836.98  240.26 
   0   2  -1 1036.74   32.87 
   0  -2   1 1061.42   33.66 
   0   2   0  277.87    9.38 
   0  -2   0  268.19    9.08 
   0   2   1 1054.51   33.76 
   0  -2  -1 1088.17   20.14 
   0   2   3 7965.99  244.50 
   0   2   4 3208.63   58.53 
   0  -2  -4 3115.74   55.67 
   0   2   5    0.00    0.49 
   0  -2  -5    2.37    0.30 
   0   2   6   46.39    3.26 
   0  -2  -6   26.65    1.97 
   0   2   7 1637.58   30.01 
   0  -2  -7 1624.06   36.23 
   0   2   8  232.16    4.05 
   0  -2  -8  222.98    8.39 
   0   2   9  589.49    9.97 
   0  -2  -9  604.10   21.02 
   0   2  10  309.35    5.43 
   0  -2 -10  318.63   11.15 
   0   2  11   75.71    1.97 
   0  -2 -11   74.53    3.45 
   0   2  12   10.46    1.09 
   0  -2 -12    4.54    1.38 
   0   2  13  205.31    5.73 
   0  -2 -13  205.91    8.00 
   0   2  14  125.75    3.95 
   0  -2 -14  143.13    5.82 
   0   2  15   65.15    2.47 
   0  -2 -15   72.75    4.05 
   0   2  16   77.88    2.86 
   0  -2 -16   82.82    4.24 
   0   2  17  361.37   10.27 
   0  -2 -17  350.32   13.42 
   0   2  18   55.38    4.54 
   0  -2 -18   63.96    4.15 
   0   2  19   36.72    3.26 
   0   2  20    1.78    2.37 
   0  -2 -20    9.97    2.17 
   0   2  21   35.34    3.95 
   0   2  22   18.75    3.06 
   0  -2 -22   14.12    2.76 
   0   2  23    8.88    3.06 
   0  -2 -23   -0.39    1.38 
   0   2  24   92.88    6.32 
   0  -2 -24   73.14    5.03 
   0   2  25   10.86    2.86 
   0  -2 -25   23.49    3.45 
   0   2  26    4.94    2.37 
   0  -2 -26    7.60    2.17 
   0   2  27   15.99    4.15 
   0  -2 -27   32.57    3.85 
   0  -2 -28    3.16    2.67 
   0  -3  27   22.41    2.07 
   0  -3  26    4.64    1.38 
   0  -3  25   14.71    1.88 
   0   3 -24   72.35    4.24 
   0  -3  24   77.68    3.55 
   0   3 -23   18.95    2.57 
   0  -3  23   13.03    1.68 
   0   3 -22   15.50    1.97 
   0  -3  22   17.77    1.78 
   0   3 -21    4.24    1.58 
   0  -3  21    9.18    1.58 
   0   3 -20   11.06    1.78 
   0  -3  20   10.86    1.38 
   0   3 -19    2.07    1.48 
   0  -3  19   10.36    2.37 
   0   3 -18    4.74    1.78 
   0  -3  18    3.55    0.79 
   0   3 -17  204.92    8.79 
   0  -3  17  200.67    4.84 
   0   3 -16  401.45   15.30 
   0  -3  16  398.39    8.59 
   0   3 -15  163.17    7.01 
   0  -3  15  160.50    5.03 
   0   3 -14  247.66    9.18 
   0  -3  14  283.79    6.12 
   0   3 -13    9.48    1.58 
   0  -3  13    8.69    0.79 
   0   3 -12  295.44   11.06 
   0  -3  12  285.17    6.22 
   0   3 -11  160.20    6.71 
   0  -3  11  152.41    3.45 
   0   3 -10  174.71    6.91 
   0  -3  10  177.58    3.95 
   0   3  -9   19.25    2.37 
   0  -3   9   15.20    1.09 
   0   3  -8 2541.16   80.45 
   0  -3   8 2564.06   57.15 
   0   3  -7  623.15   14.61 
   0  -3   7  660.46   12.63 
   0   3  -6   88.64    2.76 
   0  -3   6   98.71    2.67 
   0   3  -5   46.49    1.28 
   0  -3   5   47.87    1.48 
   0   3  -4  904.47   16.98 
   0  -3   4  846.53   19.05 
   0   3  -3 9999.00  218.64 
   0  -3   3 9569.72  294.05 
   0   3  -2   19.74    0.89 
   0  -3   2   19.35    1.18 
   0   3  -1 1006.43   31.98 
   0  -3   1 1017.69   32.77 
   0   3   0   -0.39    0.79 
   0  -3   0    0.10    0.49 
   0   3   1 1010.68   32.57 
   0  -3  -1 1036.84   23.69 
   0   3   2   18.46    1.28 
   0  -3  -2   15.60    0.59 
   0   3   3 9884.89  304.22 
   0  -3  -3 9510.79  292.67 
   0   3   4  886.40   20.14 
   0  -3  -4  825.99   15.30 
   0   3   5   49.45    1.28 
   0  -3  -5   46.59    1.18 
   0   3   6  101.47    2.86 
   0  -3  -6  106.61    2.76 
   0   3   7  620.68   12.24 
   0  -3  -7  657.20   15.20 
   0   3   8 2588.05   58.83 
   0  -3  -8 2504.54   55.77 
   0   3   9   12.04    0.49 
   0  -3  -9   12.63    0.99 
   0   3  10  179.45    3.26 
   0  -3 -10  191.69    7.40 
   0   3  11  154.18    4.34 
   0  -3 -11  161.88    6.51 
   0   3  12  286.26    7.40 
   0  -3 -12  268.39    9.87 
   0   3  13    8.69    0.89 
   0  -3 -13    4.84    1.58 
   0   3  14  291.49    7.60 
   0  -3 -14  270.07   10.07 
   0   3  15  157.44    5.03 
   0  -3 -15  162.67    6.61 
   0   3  16  409.35   15.99 
   0  -3 -16  397.11   14.41 
   0   3  17  214.99    9.77 
   0  -3 -17  202.16    8.88 
   0   3  18    2.27    0.89 
   0  -3 -18    0.39    1.78 
   0   3  19    1.48    2.57 
   0  -3 -19   -0.10    1.68 
   0   3  20   18.36    3.36 
   0  -3 -20   13.42    2.27 
   0   3  21   -2.76    2.67 
   0  -3 -21    7.30    1.78 
   0   3  22   29.42    3.45 
   0  -3 -22   20.93    2.86 
   0   3  23    9.77    2.57 
   0   3  24   82.52    5.73 
   0  -3 -24   69.39    4.74 
   0   3  26   -2.47    2.96 
   0  -3 -26    0.20    2.17 
   0   3  27   32.77    4.15 
   0  -4  27   27.54    2.57 
   0  -4  26    4.15    1.58 
   0  -4  25   10.66    1.48 
   0   4 -24    5.53    1.88 
   0  -4  24    2.67    1.28 
   0   4 -23   74.72    4.34 
   0  -4  23   80.55    3.65 
   0   4 -22    5.73    1.78 
   0  -4  22   -0.79    0.99 
   0   4 -21   21.42    2.67 
   0  -4  21   13.42    1.58 
   0   4 -20   48.07    3.85 
   0  -4  20   44.52    2.17 
   0   4 -19  122.00    6.42 
   0  -4  19  137.40    4.64 
   0  -4  18   19.35    1.58 
   0   4 -17   22.21    2.37 
   0  -4  17   32.08    1.78 
   0   4 -16   -0.30    1.09 
   0  -4  16    3.26    1.09 
   0   4 -15   75.02    3.75 
   0  -4  15   69.10    2.67 
   0   4 -14  563.82   20.73 
   0  -4  14  557.61   13.42 
   0   4 -13  264.24   10.46 
   0  -4  13  265.13    5.73 
   0   4 -12    7.70    1.88 
   0  -4  12    5.23    0.69 
   0   4 -11  123.19    5.43 
   0  -4  11  131.48    3.16 
   0   4 -10   13.62    2.07 
   0  -4  10   10.17    0.79 
   0   4  -9   30.30    2.67 
   0  -4   9   29.61    1.18 
   0   4  -8  187.05    5.33 
   0  -4   8  185.28    4.84 
   0   4  -7  250.13    7.01 
   0  -4   7  249.34    6.12 
   0   4  -6  927.37   17.47 
   0  -4   6  938.62   21.42 
   0   4  -5    8.00    0.49 
   0  -4   5    4.84    0.49 
   0   4  -4  944.84   22.11 
   0  -4   4  956.39   31.09 
   0   4  -3   87.06    2.67 
   0  -4   3   73.74    3.16 
   0   4  -2   15.10    0.99 
   0  -4   2   16.39    1.68 
   0   4  -1  111.84    3.95 
   0  -4   1  115.19    3.16 
   0   4   0 3312.37  104.24 
   0  -4   0 3334.78   74.92 
   0   4   1  118.25    4.64 
   0  -4  -1  112.63    3.36 
   0   4   2   13.42    1.18 
   0  -4  -2   14.31    0.69 
   0   4   3   70.38    3.16 
   0  -4  -3   77.09    2.27 
   0   4   4  965.67   18.46 
   0  -4  -4  955.30   21.91 
   0   4   5    5.63    0.89 
   0  -4  -5    4.84    0.49 
   0   4   6  896.47   17.27 
   0  -4  -6  923.12   17.18 
   0   4   7  243.61    5.13 
   0  -4  -7  245.98    4.94 
   0   4   8  178.47    5.13 
   0  -4  -8  181.33    3.75 
   0   4   9   28.92    1.38 
   0  -4  -9   30.50    1.28 
   0   4  10    9.67    0.79 
   0  -4 -10   10.27    0.79 
   0   4  11  132.17    2.37 
   0  -4 -11  136.61    3.75 
   0   4  12    4.74    0.69 
   0  -4 -12    6.22    1.58 
   0   4  13  267.60    7.50 
   0  -4 -13  268.78    9.87 
   0   4  14  574.88   14.31 
   0  -4 -14  573.89   20.14 
   0   4  15   88.44    4.94 
   0  -4 -15   75.12    4.05 
   0   4  16    4.05    2.07 
   0  -4 -16    4.94    1.18 
   0   4  17   29.02    1.68 
   0  -4 -17   16.88    2.27 
   0   4  18   16.98    1.38 
   0  -4 -18   17.27    2.67 
   0   4  19  112.63    7.21 
   0  -4 -19  111.24    5.92 
   0   4  20   46.00    3.65 
   0  -4 -20   28.72    2.96 
   0   4  21   19.15    3.45 
   0  -4 -21   23.59    2.47 
   0   4  22   -5.53    2.47 
   0  -4 -22    5.63    1.68 
   0   4  23   75.71    5.43 
   0  -4 -23   68.21    5.33 
   0   4  24   -4.74    2.96 
   0  -4 -24    2.86    2.17 
   0   4  25    3.55    2.86 
   0  -4 -25    0.20    1.38 
   0   4  26    8.39    2.37 
   0  -4 -26   -1.38    2.17 
   0   4  27   21.12    3.55 
   0  -4 -27   16.48    2.57 
   0  -5  26   -5.63    2.27 
   0   5 -25    8.98    2.17 
   0  -5  25   17.37    1.97 
   0   5 -24    7.21    2.47 
   0  -5  24   10.36    1.68 
   0   5 -23   33.17    3.45 
   0  -5  23   25.57    2.07 
   0   5 -22   11.15    2.27 
   0  -5  22    4.05    1.88 
   0   5 -21   22.41    2.67 
   0  -5  21   15.89    1.78 
   0   5 -20  104.34    5.23 
   0  -5  20  109.47    4.05 
   0   5 -19    3.65    2.07 
   0  -5  19    3.95    1.18 
   0   5 -18   12.93    2.57 
   0  -5  18   18.85    2.27 
   0   5 -17   37.81    2.96 
   0  -5  17   32.67    1.97 
   0   5 -16   33.66    2.86 
   0  -5  16   35.83    1.88 
   0   5 -15   82.72    4.84 
   0  -5  15   86.76    3.16 
   0   5 -14  256.45    9.67 
   0  -5  14  255.26    7.11 
   0   5 -13    4.64    1.88 
   0  -5  13    2.37    1.09 
   0   5 -12  218.05    8.59 
   0  -5  12  209.16    5.82 
   0   5 -11   54.68    3.45 
   0  -5  11   61.50    2.07 
   0   5 -10  284.97   10.56 
   0  -5  10  276.58    6.91 
   0   5  -9  161.59    6.71 
   0  -5   9  139.67    3.26 
   0   5  -8    8.29    0.89 
   0  -5   8    9.77    0.69 
   0   5  -7    0.30    0.89 
   0  -5   7    0.99    0.49 
   0   5  -6 4795.67  107.69 
   0  -5   6 4955.97  108.68 
   0   5  -5   72.06    3.45 
   0  -5   5   68.80    3.45 
   0   5  -4   24.97    1.38 
   0  -5   4   21.12    1.38 
   0   5  -3  474.00   11.75 
   0  -5   3  448.53   10.86 
   0   5  -2  316.86    8.09 
   0  -5   2  292.87    7.70 
   0   5  -1    5.92    0.79 
   0  -5   1    3.95    0.79 
   0   5   0    0.49    0.99 
   0  -5   0   -0.30    0.59 
   0   5   1    2.57    0.99 
   0  -5  -1    5.43    0.79 
   0   5   2  314.39    7.80 
   0  -5  -2  310.34    6.22 
   0   5   3  477.55   11.55 
   0  -5  -3  476.96   11.35 
   0   5   4   28.92    1.28 
   0  -5  -4   23.20    0.89 
   0   5   5   86.67    4.34 
   0  -5  -5   81.24    3.26 
   0   5   6 4857.26   88.34 
   0  -5  -6 4837.42   87.06 
   0   5   7    2.76    0.89 
   0  -5  -7    4.84    0.59 
   0   5   8    8.88    0.69 
   0  -5  -8   10.07    0.59 
   0   5   9  159.32    7.01 
   0  -5  -9  151.62    3.26 
   0   5  10  275.00    7.30 
   0  -5 -10  280.23    7.01 
   0   5  11   60.61    1.48 
   0  -5 -11   65.25    1.68 
   0   5  12  195.94    4.34 
   0  -5 -12  215.38    5.73 
   0   5  13    0.30    0.59 
   0  -5 -13    1.58    1.58 
   0   5  14  253.48    7.21 
   0  -5 -14  289.91   10.56 
   0   5  15   78.28    2.86 
   0  -5 -15   86.37    4.84 
   0   5  16   37.90    1.88 
   0  -5 -16   50.64    3.26 
   0   5  17   34.75    1.88 
   0  -5 -17   32.18    2.57 
   0   5  18   16.09    2.27 
   0  -5 -18   21.22    2.76 
   0   5  19   -1.28    1.58 
   0  -5 -19    1.18    1.88 
   0   5  21   11.15    2.37 
   0  -5 -21   24.87    2.86 
   0   5  22    6.02    2.27 
   0  -5 -22    5.43    2.17 
   0   5  23   21.22    3.65 
   0  -5 -23   28.03    3.45 
   0   5  24    6.32    3.26 
   0  -5 -24    9.67    2.27 
   0   5  25    4.64    3.06 
   0  -5 -25   10.56    2.86 
   0   5  26   -1.38    3.16 
   0  -5 -26   15.99    3.16 
   0  -6  26    9.97    2.57 
   0   6 -25   64.26    5.53 
   0  -6  25   42.15    3.85 
   0   6 -24   -0.79    2.37 
   0  -6  24    5.03    2.27 
   0   6 -23    3.45    2.07 
   0  -6  23    7.70    1.48 
   0   6 -22   -4.74    1.97 
   0  -6  22    1.09    1.09 
   0   6 -21   84.30    4.84 
   0  -6  21   70.08    3.26 
   0   6 -20   -3.06    1.38 
   0  -6  20   -0.99    1.09 
   0   6 -19   99.40    5.92 
   0  -6  19   85.48    3.26 
   0   6 -18   18.16    2.86 
   0  -6  18   12.14    1.28 
   0   6 -17   21.62    2.96 
   0  -6  17   28.33    1.78 
   0   6 -16   69.69    4.64 
   0  -6  16   61.50    2.37 
   0   6 -15    3.45    1.68 
   0  -6  15    3.65    1.09 
   0   6 -14   15.79    2.67 
   0  -6  14   19.05    1.18 
   0   6 -13   57.05    4.15 
   0  -6  13   60.51    2.17 
   0   6 -12  465.02   18.06 
   0  -6  12  476.86   12.14 
   0   6 -11    9.28    2.27 
   0  -6  11    6.32    0.79 
   0   6 -10    3.55    1.48 
   0  -6  10    3.95    0.59 
   0   6  -9   91.80    5.82 
   0  -6   9   91.50    3.36 
   0   6  -8  151.02    6.22 
   0  -6   8  158.03    4.15 
   0   6  -7   47.08    3.55 
   0  -6   7   38.50    2.47 
   0   6  -6  227.52   10.96 
   0  -6   6  261.78   12.73 
   0   6  -5    7.60    0.99 
   0  -6   5   14.71    2.57 
   0   6  -4    0.10    1.09 
   0  -6   4    1.58    0.99 
   0   6  -3   21.62    1.68 
   0  -6   3   18.36    1.38 
   0   6  -2  276.98    7.60 
   0  -6   2  258.52    7.01 
   0   6  -1  240.06    6.71 
   0  -6   1  228.21    6.71 
   0   6   0  408.26    8.39 
   0  -6   0  391.87    9.87 
   0   6   1  236.80    5.13 
   0  -6  -1  226.73    5.23 
   0   6   2  266.91    5.73 
   0  -6  -2  265.03    5.43 
   0   6   3   18.16    1.18 
   0  -6  -3   25.57    1.18 
   0   6   4    1.28    1.09 
   0  -6  -4    4.34    0.89 
   0   6   5    3.45    1.48 
   0  -6  -5    8.39    0.89 
   0   6   6  296.72   14.91 
   0  -6  -6  244.11    7.60 
   0   6   7   38.40    2.47 
   0  -6  -7   41.85    1.38 
   0   6   8  158.53    3.55 
   0  -6  -8  158.72    4.24 
   0   6   9   92.39    3.65 
   0  -6  -9   80.94    2.47 
   0   6  10    3.36    0.49 
   0  -6 -10    2.96    0.49 
   0   6  11    5.23    0.49 
   0  -6 -11    6.02    0.49 
   0   6  12  468.27    9.38 
   0  -6 -12  475.58    9.48 
   0   6  13   57.45    1.18 
   0  -6 -13   58.14    1.97 
   0  -6 -14   14.41    0.69 
   0   6  15    9.48    2.07 
   0  -6 -15    3.75    1.68 
   0   6  16   56.66    2.17 
   0  -6 -16   50.14    3.26 
   0   6  17   30.40    3.26 
   0  -6 -17   33.07    2.86 
   0   6  18   17.37    2.47 
   0  -6 -18    5.82    2.17 
   0   6  19   85.98    5.63 
   0  -6 -19   84.79    4.64 
   0   6  20   -2.96    1.78 
   0  -6 -20   -1.78    1.38 
   0   6  21   73.93    5.73 
   0  -6 -21   93.38    5.63 
   0   6  22    2.17    3.26 
   0   6  23    8.19    3.16 
   0   6  24    4.44    2.86 
   0  -6 -24   11.65    2.57 
   0   6  25   32.67    4.54 
   0  -6 -25   28.72    3.55 
   0   6  26   14.21    3.85 
   0  -6 -26    8.59    2.67 
   0   7 -25   -4.24    1.97 
   0  -7  25    2.86    1.48 
   0   7 -24   22.21    3.45 
   0  -7  24   17.27    2.57 
   0   7 -23   85.09    6.02 
   0  -7  23   58.73    4.44 
   0   7 -22   18.06    3.16 
   0  -7  22   15.79    2.37 
   0   7 -21   22.41    3.26 
   0  -7  21   22.51    2.96 
   0   7 -20   16.39    3.26 
   0  -7  20   15.20    2.57 
   0   7 -19   24.28    3.36 
   0  -7  19   13.62    1.58 
   0   7 -18   -1.38    2.17 
   0  -7  18    3.26    1.09 
   0   7 -17   26.06    3.16 
   0  -7  17   34.84    1.78 
   0   7 -16   38.20    3.36 
   0  -7  16   24.97    1.48 
   0   7 -15   -4.44    1.97 
   0  -7  15    0.10    0.69 
   0   7 -14    7.60    2.17 
   0  -7  14    5.73    0.89 
   0   7 -13    4.05    2.07 
   0  -7  13    0.59    0.59 
   0   7 -12   16.48    2.37 
   0  -7  12    9.38    0.89 
   0   7 -11   19.64    3.26 
   0  -7  11   20.04    0.99 
   0   7 -10    7.90    2.07 
   0  -7  10   10.27    0.69 
   0   7  -9   54.59    3.55 
   0  -7   9   51.62    3.26 
   0   7  -8  216.47    8.88 
   0  -7   8  172.25    6.81 
   0   7  -7   46.49    5.53 
   0  -7   7   56.07    5.73 
   0   7  -6  175.11    7.90 
   0  -7   6  178.17    6.91 
   0   7  -5   39.78    3.06 
   0  -7   5   40.67    3.36 
   0   7  -4   51.72    3.85 
   0  -7   4   56.46    3.26 
   0   7  -3  674.87   15.89 
   0  -7   3  676.75   23.79 
   0   7  -2   81.63    7.70 
   0  -7   2   70.87    3.65 
   0   7  -1  542.40   13.52 
   0  -7   1  553.26   18.95 
   0   7   0    2.67    0.79 
   0  -7   0    4.54    2.86 
   0   7   1  557.80   14.12 
   0  -7  -1  534.61   10.76 
   0   7   2   66.04    2.37 
   0  -7  -2   76.80    2.67 
   0   7   3  713.47   17.77 
   0  -7  -3  714.26   13.72 
   0   7   4   51.03    2.17 
   0  -7  -4   59.62    1.78 
   0   7   5   50.34    2.76 
   0  -7  -5   46.10    1.48 
   0   7   6  182.71    5.03 
   0  -7  -6  178.27    5.13 
   0   7   7   52.02    4.74 
   0  -7  -7   36.03    1.97 
   0   7   8  192.88    5.33 
   0  -7  -8  183.89    4.05 
   0   7   9   52.71    2.07 
   0  -7  -9   57.45    1.58 
   0   7  10    8.19    0.69 
   0  -7 -10    9.38    0.69 
   0   7  11   18.85    0.79 
   0  -7 -11   22.90    0.89 
   0   7  12   13.92    0.79 
   0  -7 -12   11.06    0.99 
   0   7  13    0.00    0.39 
   0  -7 -13    0.69    0.39 
   0   7  14    4.24    0.69 
   0  -7 -14    3.65    0.49 
   0   7  15   -0.49    2.37 
   0  -7 -15    1.38    1.18 
   0   7  16   33.76    3.75 
   0   7  17   31.29    3.16 
   0   7  18    1.38    2.67 
   0  -7 -18    2.37    2.07 
   0   7  19   32.77    4.15 
   0  -7 -19   11.25    2.07 
   0   7  20   29.42    3.85 
   0   7  21   21.42    3.36 
   0  -7 -21   23.79    3.45 
   0   7  22    5.63    3.65 
   0  -7 -22   17.57    2.86 
   0   7  23   88.54    7.11 
   0  -7 -23   95.94    6.12 
   0   7  24   30.90    4.64 
   0  -7 -24   16.39    2.96 
   0   7  25    6.42    2.86 
   0  -7 -25    5.63    2.47 
   0   8 -24    4.54    1.97 
   0  -8  24   -0.89    2.07 
   0   8 -23    0.30    2.27 
   0   8 -22    0.10    2.27 
   0  -8  22   -0.79    2.07 
   0   8 -21    2.37    2.57 
   0  -8  21   -0.10    1.48 
   0   8 -20    6.51    2.07 
   0  -8  20   17.37    2.76 
   0   8 -19    2.17    2.47 
   0  -8  19    3.85    2.07 
   0   8 -18    0.30    1.58 
   0  -8  18    3.85    1.48 
   0   8 -17   75.12    5.53 
   0  -8  17   78.18    5.23 
   0   8 -16   17.47    3.26 
   0  -8  16    7.11    0.99 
   0   8 -15   66.53    4.94 
   0  -8  15   64.36    2.37 
   0   8 -14   34.35    3.16 
   0  -8  14   19.35    1.18 
   0   8 -13   14.91    2.96 
   0  -8  13   20.04    1.09 
   0   8 -12   30.11    3.45 
   0  -8  12   31.09    2.96 
   0   8 -11   15.10    2.96 
   0  -8  11   22.80    2.17 
   0   8 -10   43.33    3.85 
   0  -8  10   37.11    2.67 
   0   8  -9  130.10    6.91 
   0  -8   9  155.27    6.71 
   0   8  -8   25.57    3.95 
   0  -8   8   26.26    3.85 
   0   8  -7   15.50    1.97 
   0  -8   7   15.30    2.07 
   0   8  -6  123.88    7.11 
   0  -8   6  151.81    6.42 
   0   8  -5  412.41   17.67 
   0  -8   5  428.30   15.60 
   0   8  -4   97.03    7.90 
   0  -8   4   97.03    7.70 
   0   8  -3    4.05    1.68 
   0  -8   3    6.81    1.58 
   0   8  -2    0.89    0.39 
   0   8  -1    6.12    0.69 
   0  -8   1    6.91    1.68 
   0   8   0   39.38    1.68 
   0  -8   0   39.48    1.78 
   0   8   1    5.73    0.79 
   0  -8  -1    5.82    0.89 
   0   8   2    0.10    0.69 
   0  -8  -2   -0.59    0.79 
   0   8   3   -0.89    0.99 
   0  -8  -3   -0.39    0.89 
   0   8   4   74.43    2.76 
   0  -8  -4   75.51    2.57 
   0   8   5  414.97   10.66 
   0  -8  -5  430.67   10.56 
   0   8   6  132.47    3.95 
   0  -8  -6  142.04    4.15 
   0   8   7   18.95    1.28 
   0  -8  -7   17.77    1.18 
   0   8   8   27.93    2.37 
   0  -8  -8   15.20    1.18 
   0   8   9  128.72    4.15 
   0  -8  -9  127.14    3.06 
   0   8  10   43.93    2.07 
   0  -8 -10   44.12    1.48 
   0   8  11   31.69    1.58 
   0  -8 -11   27.34    0.99 
   0   8  12   33.56    2.17 
   0  -8 -12   28.23    1.09 
   0   8  13   14.71    1.18 
   0  -8 -13   16.09    1.09 
   0   8  14   26.36    1.28 
   0  -8 -14   26.45    1.38 
   0   8  15   70.38    4.74 
   0  -8 -15   75.71    4.64 
   0   8  16    1.48    2.47 
   0  -8 -16    3.95    1.88 
   0   8  17   81.24    5.63 
   0  -8 -17   71.76    4.54 
   0  -8 -18    2.67    1.38 
   0   8  19   -2.37    2.47 
   0  -8 -19    9.28    2.47 
   0   8  20   17.27    3.36 
   0  -8 -20   10.76    2.57 
   0   8  21    4.44    3.16 
   0  -8 -21    7.90    2.17 
   0   8  22    2.96    2.96 
   0  -8 -22    5.03    2.17 
   0   8  23    3.55    3.16 
   0   8  24    9.77    3.45 
   0  -8 -24   -2.57    1.48 
   0   9 -23   -1.97    2.47 
   0  -9  23   -0.49    1.68 
   0   9 -22   -3.75    1.58 
   0  -9  22    1.38    2.57 
   0   9 -21    4.94    2.76 
   0  -9  21   -1.38    1.88 
   0   9 -20    1.68    2.76 
   0  -9  20    6.91    2.47 
   0   9 -19   31.19    3.95 
   0  -9  19   38.50    3.45 
   0   9 -18   12.93    3.16 
   0  -9  18   13.92    2.57 
   0   9 -17    9.67    3.06 
   0  -9  17   11.06    2.57 
   0   9 -16    3.85    2.76 
   0  -9  16    6.91    2.27 
   0   9 -15   14.81    3.45 
   0  -9  15    4.05    2.27 
   0   9 -14   80.94    6.22 
   0  -9  14   71.47    4.64 
   0   9 -13   -4.44    2.27 
   0  -9  13    5.23    2.17 
   0   9 -12    2.37    2.47 
   0  -9  12    5.03    1.48 
   0   9 -11   12.73    3.06 
   0   9 -10    0.10    1.68 
   0  -9  10    1.88    1.88 
   0   9  -9   31.19    4.54 
   0  -9   9   32.77    4.34 
   0   9  -8   86.07    5.33 
   0  -9   8   74.72    4.24 
   0   9  -7   23.99    2.67 
   0  -9   7   32.57    2.96 
   0   9  -6   83.31    4.64 
   0  -9   6   84.59    4.64 
   0   9  -4   19.64    2.76 
   0  -9   4   19.84    2.57 
   0   9  -3   80.55    5.43 
   0  -9   3   83.41    4.44 
   0   9  -2  200.08    5.43 
   0  -9   2  224.76    9.57 
   0   9  -1   64.65    2.17 
   0   9   0    2.86    0.69 
   0  -9   0    0.10    1.78 
   0   9   1   65.15    2.57 
   0  -9  -1   66.13    2.37 
   0   9   2  199.19    5.43 
   0  -9  -2  216.57    6.22 
   0   9   3  108.48    3.45 
   0  -9  -3   85.78    2.86 
   0   9   4   15.30    1.28 
   0  -9  -4   14.12    1.28 
   0   9   5   40.67    1.88 
   0  -9  -5   40.37    1.78 
   0   9   6   84.59    3.06 
   0  -9  -6   93.18    4.05 
   0   9   7   21.62    1.48 
   0  -9  -7   21.32    1.68 
   0   9   8   86.17    3.26 
   0  -9  -8  101.08    3.16 
   0   9   9   35.14    2.86 
   0  -9  -9   24.87    1.88 
   0   9  10    6.71    1.18 
   0  -9 -10    2.27    0.79 
   0   9  11    5.33    0.89 
   0  -9 -11   10.27    0.79 
   0   9  12    3.85    0.99 
   0  -9 -12    2.47    0.59 
   0   9  13    1.58    0.79 
   0  -9 -13   -0.10    0.59 
   0   9  14   97.52    6.02 
   0  -9 -14   99.00    5.53 
   0   9  15   16.98    2.76 
   0  -9 -15   13.42    1.97 
   0   9  16   11.15    2.67 
   0   9  17   -8.59    2.47 
   0  -9 -17    5.43    1.97 
   0   9  18   15.00    3.16 
   0  -9 -18   12.93    2.67 
   0   9  19   36.82    4.15 
   0  -9 -19   29.51    3.16 
   0   9  20    2.76    2.27 
   0  -9 -20    7.30    2.37 
   0   9  21    3.95    2.17 
   0  -9 -21    0.99    2.17 
   0   9  22    5.53    2.27 
   0  -9 -22    6.12    1.88 
   0   9  23    4.74    2.27 
   0  -9 -23    1.28    1.78 
   0  10 -22  162.38   10.07 
   0 -10  22  129.01    8.39 
   0  10 -21    4.94    3.16 
   0 -10  21   10.46    2.47 
   0  10 -20   22.31    3.85 
   0 -10  20   32.87    3.55 
   0  10 -19   -2.27    2.47 
   0 -10  19   -3.95    2.07 
   0  10 -18   13.72    3.26 
   0 -10  18   23.49    2.96 
   0  10 -17   19.15    3.36 
   0 -10  17    9.97    2.37 
   0  10 -16    0.99    1.88 
   0 -10  16    1.88    1.38 
   0  10 -15   -1.58    2.37 
   0 -10  15    3.85    2.07 
   0  10 -14   16.98    3.45 
   0 -10  14    2.37    1.97 
   0  10 -13   20.83    3.45 
   0 -10  13   18.36    2.17 
   0 -10  12    8.09    2.37 
   0  10 -11    1.09    1.78 
   0 -10  11   -1.78    1.78 
   0  10 -10   26.45    3.65 
   0 -10  10   25.37    3.16 
   0  10  -9   85.48    5.43 
   0 -10   9   92.00    4.64 
   0  10  -8  101.18    6.02 
   0 -10   8   82.13    4.84 
   0 -10   7   19.25    2.57 
   0  10  -6    9.67    2.76 
   0 -10   6   10.27    1.97 
   0  10  -5    7.11    2.57 
   0 -10   5    1.09    2.07 
   0  10  -4   43.43    3.75 
   0 -10   4   40.96    3.16 
   0 -10   3    9.28    2.27 
   0  10  -2  100.19    2.96 
   0 -10   2   86.67    5.03 
   0  10  -1    0.10    1.97 
   0 -10   1    1.48    1.58 
   0  10   0  158.13    4.54 
   0 -10   0  159.71    4.94 
   0  10   1    0.00    0.69 
   0 -10  -1   -0.39    1.48 
   0  10   2  106.51    3.65 
   0 -10  -2  107.89    3.45 
   0  10   3   -2.47    1.68 
   0 -10  -3    3.85    0.99 
   0  10   4   44.91    2.07 
   0 -10  -4   37.81    1.88 
   0  10   5   12.73    1.38 
   0 -10  -5   15.99    3.55 
   0  10   6    7.30    1.28 
   0  10   7   10.17    1.28 
   0 -10  -7   18.16    1.78 
   0  10   8   89.43    3.36 
   0 -10  -8   63.57    2.67 
   0  10   9   85.09    3.16 
   0 -10  -9   95.55    3.16 
   0  10  10   26.06    2.07 
   0 -10 -10   21.12    1.68 
   0  10  11    4.44    1.09 
   0 -10 -11   -2.86    2.07 
   0  10  12   14.41    1.38 
   0 -10 -12   10.86    0.89 
   0  10  13   31.29    3.26 
   0 -10 -13   18.66    2.57 
   0  10  14   15.69    2.76 
   0 -10 -14   10.86    2.47 
   0  10  15   -1.97    2.27 
   0 -10 -15    5.33    2.17 
   0  10  16   -0.49    1.68 
   0 -10 -16    0.39    1.48 
   0  10  17   12.34    2.96 
   0 -10 -17   20.93    3.06 
   0  10  18   23.10    3.45 
   0 -10 -18   19.84    2.67 
   0  10  19    6.32    2.96 
   0 -10 -19    1.97    2.37 
   0  10  20   20.73    3.95 
   0 -10 -20   41.36    4.24 
   0  10  21   -1.97    1.97 
   0 -10 -21    3.55    2.37 
   0  10  22  132.47    9.18 
   0 -10 -22  138.98    9.18 
   0  11 -20   -0.49    2.17 
   0 -11  20   12.63    2.27 
   0  11 -19   13.33    3.45 
   0 -11  19    8.49    2.86 
   0  11 -18   -4.64    1.78 
   0 -11  18   -0.30    2.27 
   0  11 -17    0.39    1.97 
   0 -11  17   11.45    2.76 
   0  11 -16   21.02    3.65 
   0 -11  16   18.36    2.86 
   0  11 -15   24.87    3.85 
   0 -11  15   24.78    2.96 
   0  11 -14   -1.88    2.67 
   0 -11  14   -4.64    1.88 
   0  11 -13   -3.85    1.88 
   0 -11  13   -1.09    1.18 
   0  11 -12   54.29    4.44 
   0 -11  12   54.39    4.34 
   0  11 -11   25.27    3.65 
   0 -11  11   22.21    2.96 
   0  11 -10   -4.74    1.68 
   0 -11  10   -2.37    1.48 
   0  11  -9   21.72    3.06 
   0 -11   9   33.36    3.36 
   0  11  -8   81.24    6.02 
   0 -11   8   76.40    4.64 
   0  11  -7   17.67    3.06 
   0 -11   7   18.95    2.47 
   0  11  -6    8.69    2.96 
   0 -11   6    9.28    1.97 
   0  11  -5   51.23    4.74 
   0 -11   5   40.27    3.36 
   0  11  -4    3.65    2.67 
   0 -11   4    6.32    1.78 
   0  11  -3   63.67    4.64 
   0 -11   3   92.59    5.63 
   0  11  -2   45.01    4.15 
   0 -11   2   36.72    2.37 
   0  11  -1   32.28    3.55 
   0 -11   1   33.56    2.27 
   0  11   0    4.94    0.79 
   0 -11   0   11.75    1.58 
   0  11   1   27.34    1.58 
   0 -11  -1   30.40    1.78 
   0  11   2   33.76    1.78 
   0 -11  -2   40.08    2.07 
   0  11   3   94.46    3.36 
   0 -11  -3   74.23    2.96 
   0  11   4    6.81    0.99 
   0 -11  -4    9.08    1.28 
   0  11   5   58.83    2.57 
   0 -11  -5   47.48    1.97 
   0  11   6    5.43    1.09 
   0 -11  -6    8.98    1.38 
   0  11   7   14.12    1.38 
   0 -11  -7   25.07    1.97 
   0  11   8   61.79    2.76 
   0 -11  -8   54.19    2.37 
   0  11   9   29.81    2.07 
   0 -11  -9   20.53    1.58 
   0  11  10    1.58    0.99 
   0 -11 -10    0.59    0.69 
   0  11  11   26.75    1.78 
   0 -11 -11   19.54    2.86 
   0  11  12   56.76    4.34 
   0 -11 -12   48.47    4.15 
   0 -11 -14    3.36    2.17 
   0  11  15   16.48    2.86 
   0 -11 -15   18.06    2.27 
   0  11  16   24.68    3.45 
   0 -11 -16   31.39    3.65 
   0  11  17    0.39    2.67 
   0 -11 -17    0.59    1.58 
   0  11  18    7.30    2.17 
   0 -11 -18   11.85    2.86 
   0  11  19    7.70    2.57 
   0 -11 -19   25.66    3.45 
   0  11  20    8.19    3.16 
   0 -11 -20   22.01    3.06 
   0  12 -18   14.31    3.65 
   0 -12  18   20.14    3.45 
   0  12 -17    6.32    3.26 
   0 -12  17   -5.82    2.47 
   0  12 -16    1.09    3.06 
   0  12 -15   26.85    4.84 
   0 -12  15   20.73    3.06 
   0  12 -14   12.44    2.76 
   0 -12  14   15.89    3.16 
   0  12 -13    1.78    2.27 
   0 -12  13   -4.34    1.78 
   0  12 -12    2.67    2.27 
   0 -12  12   11.45    2.76 
   0  12 -11   56.66    4.74 
   0 -12  11   76.70    5.13 
   0  12 -10   14.91    3.65 
   0 -12  10   17.67    3.06 
   0  12  -9   16.39    3.16 
   0 -12   9   17.96    3.06 
   0  12  -8   15.79    3.26 
   0 -12   8   30.99    3.65 
   0  12  -7    3.95    2.07 
   0 -12   7    3.16    1.78 
   0  12  -6   10.66    2.86 
   0 -12   6   13.52    2.47 
   0  12  -5    9.67    3.45 
   0 -12   5   29.71    3.45 
   0  12  -4    0.89    1.88 
   0 -12   4    2.07    2.27 
   0  12  -3   15.10    2.96 
   0 -12   3    7.21    1.58 
   0  12  -2   -1.68    2.37 
   0 -12   2    2.17    1.18 
   0  12  -1    4.15    1.88 
   0 -12   1    2.47    1.38 
   0  12   0  112.73    6.32 
   0 -12   0  115.98    4.24 
   0  12   1    3.36    0.89 
   0 -12  -1    1.78    1.28 
   0  12   2    0.30    0.79 
   0 -12  -2    3.16    1.18 
   0  12   3    6.42    0.99 
   0 -12  -3   11.94    1.48 
   0  12   4    1.78    1.09 
   0 -12  -4    1.78    0.99 
   0  12   5   25.66    1.78 
   0 -12  -5   28.72    1.88 
   0  12   6    6.51    1.18 
   0  12   7    1.38    1.09 
   0 -12  -7    5.33    1.18 
   0  12   8   19.64    1.48 
   0 -12  -8   24.78    1.58 
   0  12   9   11.25    1.28 
   0 -12  -9   19.25    3.06 
   0  12  10   14.61    1.58 
   0 -12 -10   15.69    2.27 
   0  12  11   87.85    5.13 
   0 -12 -11   63.86    4.84 
   0  12  12   13.92    2.67 
   0 -12 -12    5.53    2.67 
   0  12  13    4.24    1.97 
   0 -12 -13   -1.58    1.48 
   0  12  14   20.83    2.96 
   0 -12 -14    6.22    2.57 
   0  12  15   25.07    3.26 
   0 -12 -15   11.55    1.97 
   0  12  16    0.89    2.27 
   0 -12 -16    2.96    2.27 
   0  12  17    3.95    1.97 
   0 -12 -17   -1.97    1.58 
   0  12  18   18.16    3.36 
   0 -12 -18    7.11    2.67 
   0  13 -16   -3.06    2.96 
   0 -13  16   13.13    3.26 
   0  13 -15    0.20    2.07 
   0 -13  15   -2.17    2.47 
   0  13 -14   -0.59    2.07 
   0 -13  14   -3.36    2.47 
   0  13 -13    0.79    2.27 
   0 -13  13    9.48    2.76 
   0  13 -12   -4.64    3.06 
   0 -13  12   -2.27    1.68 
   0  13 -11   47.18    5.53 
   0 -13  11   58.04    4.64 
   0  13 -10   12.83    3.75 
   0 -13  10   20.73    3.26 
   0  13  -9    2.76    3.06 
   0 -13   9   -1.97    2.07 
   0  13  -8   10.36    2.86 
   0 -13   8   10.56    2.67 
   0  13  -7   35.44    4.64 
   0 -13   7   26.75    3.36 
   0  13  -6    2.76    2.07 
   0 -13   6    4.15    1.88 
   0  13  -5  187.25    9.48 
   0 -13   5  173.73    6.22 
   0  13  -4   -4.34    2.27 
   0 -13   4    6.91    1.58 
   0  13  -3   -8.00    2.67 
   0 -13   3   -0.99    1.18 
   0  13  -2   15.40    3.26 
   0 -13   2   16.29    1.88 
   0  13  -1   21.12    2.86 
   0 -13   1   11.94    2.37 
   0  13   0    3.95    1.97 
   0 -13   0    6.22    1.38 
   0  13   1   23.39    2.67 
   0 -13  -1   17.67    2.57 
   0  13   2    8.79    2.07 
   0 -13  -2    7.60    1.48 
   0 -13  -3   -0.89    1.18 
   0  13   4    4.54    2.27 
   0 -13  -4   10.76    1.38 
   0  13   5  220.42   10.17 
   0 -13  -5  182.71    9.28 
   0  13   6    7.40    1.28 
   0 -13  -6   13.72    1.88 
   0  13   7   28.03    1.88 
   0  13   8    7.40    1.48 
   0 -13  -8    6.12    2.67 
   0  13   9    2.76    1.18 
   0 -13  -9   -1.97    2.37 
   0  13  10   11.94    2.07 
   0 -13 -11   42.25    4.24 
   0  13  12   -0.20    2.27 
   0 -13 -12   -1.18    1.97 
   0  13  13    0.10    1.88 
   0 -13 -13   -1.09    2.27 
   0  13  14   11.25    2.76 
   0 -13 -14    0.39    1.68 
   0  13  15    1.88    1.68 
   0 -13 -15    2.57    2.57 
   0  13  16   -2.86    2.37 
   0 -13 -16    6.71    2.96 
   0  14 -14   19.45    4.34 
   0 -14  14    8.59    2.27 
   0  14 -13   22.01    4.74 
   0 -14  13   19.15    3.06 
   0  14 -12    9.18    3.55 
   0 -14  11    0.89    2.47 
   0  14 -10    9.38    2.76 
   0 -14  10    6.51    2.86 
   0  14  -9    7.21    3.55 
   0 -14   8    5.23    2.67 
   0 -14   7   76.30    3.85 
   0  14  -6   10.76    3.65 
   0 -14   6    0.49    1.38 
   0  14  -5   -0.39    2.17 
   0 -14   5   -0.10    1.58 
   0  14  -4   13.92    3.26 
   0 -14   4    3.26    1.68 
   0  14  -3   -9.67    2.57 
   0 -14   3   -2.67    2.67 
   0  14  -2   -2.57    1.58 
   0 -14   2    4.84    1.58 
   0  14  -1    4.44    2.17 
   0 -14   1    5.53    1.28 
   0  14   0  113.81    7.11 
   0 -14   0  130.30    4.74 
   0  14   1    3.36    2.17 
   0 -14  -1    3.16    1.48 
   0  14   2   -1.68    1.68 
   0 -14  -2    1.78    1.18 
   0  14   3   -2.57    2.37 
   0 -14  -3    2.96    1.18 
   0  14   4    8.39    2.76 
   0 -14  -4   12.54    1.58 
   0  14   5    4.74    2.07 
   0  14   6    2.47    2.27 
   0  14   7   69.89    5.13 
   0  14   8   -5.82    1.78 
   0 -14  -8   -4.54    1.88 
   0 -14  -9    3.95    2.67 
   0 -14 -10    6.71    2.17 
   0 -14 -11    6.42    2.76 
   0  14  12    4.15    1.97 
   0  14  13   20.83    2.76 
   0 -14 -13   16.39    3.36 
   0  14  14   15.00    2.76 
   0 -14 -14   10.86    3.16 
   0  15 -10    3.06    3.45 
   0 -15  10   -0.69    1.48 
   0  15  -9   21.42    4.05 
   0 -15   9   14.61    3.45 
   0  15  -8   25.07    4.34 
   0 -15   8   21.12    2.47 
   0  15  -7   22.01    4.44 
   0 -15   7   23.39    2.47 
   0  15  -6   14.81    3.55 
   0 -15   6    5.63    2.37 
   0  15  -5    4.15    2.47 
   0 -15   5    5.13    1.58 
   0  15  -4    2.17    3.06 
   0 -15   4    1.28    1.38 
   0  15  -3   33.26    5.03 
   0 -15   3   22.70    2.37 
   0  15  -2   81.34    6.51 
   0 -15   2   64.65    3.75 
   0  15  -1    1.58    1.78 
   0 -15   1    4.34    1.68 
   0  15   0   11.55    2.67 
   0 -15   0    0.69    1.48 
   0  15   1   14.02    2.67 
   0 -15  -1    9.28    1.78 
   0  15   2   59.42    5.63 
   0 -15  -2   65.84    5.92 
   0  15   3   41.06    4.44 
   0 -15  -3   28.92    4.34 
   0  15   4   -1.78    1.48 
   0  15   5    8.19    2.47 
   0  15   6   15.79    3.26 
   0  15   7   28.82    3.16 
   0 -15  -8   24.97    3.95 
   0 -15  -9    3.45    2.17 
   0 -15 -10   -6.51    2.86 
   0  16  -4   12.44    3.95 
   0 -16   4    6.22    1.68 
   0  16  -3  116.87    8.59 
   0 -16   3  113.61    5.82 
   0  16  -2   20.14    3.45 
   0 -16   2   13.23    2.07 
   0  16  -1    0.59    2.27 
   0 -16   1   13.03    3.75 
   0  16   0    4.24    2.37 
   0 -16   0    2.27    2.86 
   0  16   1   20.33    3.55 
   0 -16  -1    8.09    2.67 
   0  16   2    6.61    3.16 
   0 -16  -2   13.13    2.86 
   0  16   3  108.58    7.70 
   0 -16  -3  114.30    8.39 
   0  16   4   20.83    3.55 
   1 -16  -3   12.83    2.57 
  -1  16   3   10.86    3.26 
   1 -16  -2   22.70    3.65 
  -1  16   2   22.41    3.75 
   1 -16  -1    3.26    2.37 
  -1  16   1   -0.59    1.97 
   1 -16   0   -1.38    2.76 
  -1  16   0   -4.05    1.78 
   1 -16   1    8.19    2.96 
  -1  16  -1    0.89    2.07 
   1 -16   2   38.60    4.74 
  -1  16  -2   40.37    5.33 
   1 -16   3   20.14    3.16 
  -1  16  -3   23.30    4.05 
   1 -15 -10   30.30    3.95 
   1 -15  -9   -3.65    2.57 
  -1  15   7   44.12    4.44 
  -1  15   6   39.68    4.24 
  -1  15   5    8.39    2.57 
   1 -15  -4   19.74    3.75 
  -1  15   4   16.48    2.76 
   1 -15  -3   23.49    3.75 
  -1  15   3   11.45    3.16 
  -1  15   2    8.19    3.06 
   1 -15  -1    9.38    3.26 
  -1  15   1   17.18    3.06 
   1 -15   0    1.68    1.28 
  -1  15   0   -4.74    2.47 
   1 -15   1    6.51    1.78 
  -1  15  -1    6.91    3.36 
   1 -15   2    0.69    1.58 
  -1  15  -2    5.23    2.47 
   1 -15   3   11.06    1.97 
  -1  15  -3    0.89    3.36 
   1 -15   4   13.23    1.88 
  -1  15  -4    6.61    4.05 
   1 -15   5   10.36    1.97 
  -1  15  -5    6.12    2.57 
   1 -15   6   22.11    2.47 
  -1  15  -6   30.60    4.24 
   1 -15   7   55.57    5.53 
  -1  15  -7   43.53    5.53 
   1 -15   8   -6.32    2.47 
  -1  15  -8    1.68    3.36 
   1 -15   9    2.27    3.16 
   1 -15  10   28.92    3.95 
  -1  15 -10   30.99    4.05 
   1 -14 -14   12.73    2.96 
   1 -14 -13   24.87    3.36 
   1 -14 -12    9.38    2.37 
  -1  14  12   -2.37    1.88 
   1 -14 -11   -1.78    2.47 
  -1  14  11    2.27    1.88 
   1 -14 -10   34.25    3.55 
  -1  14  10   22.51    2.86 
   1 -14  -9   25.27    3.85 
   1 -14  -8    9.28    2.96 
  -1  14   8   12.04    2.67 
  -1  14   7   93.77    6.61 
  -1  14   6   13.13    2.67 
   1 -14  -5   -4.94    2.47 
  -1  14   5    6.71    2.86 
   1 -14  -4   12.83    2.47 
  -1  14   4    7.30    2.57 
   1 -14  -3    4.15    1.97 
  -1  14   3   22.70    3.55 
   1 -14  -2   -7.11    2.47 
  -1  14   2    5.13    2.37 
   1 -14  -1   67.91    3.16 
  -1  14   1   42.15    4.15 
   1 -14   0    4.74    1.48 
  -1  14   0    6.42    2.86 
   1 -14   1   56.36    3.06 
  -1  14  -1   55.47    4.74 
   1 -14   2    5.73    1.58 
  -1  14  -2   12.83    3.06 
   1 -14   3    4.24    1.38 
  -1  14  -3   13.52    2.67 
   1 -14   4    9.87    1.58 
  -1  14  -4   23.79    3.75 
   1 -14   5    4.84    2.86 
  -1  14  -5    3.65    2.17 
   1 -14   6   23.79    3.65 
  -1  14  -6    4.94    3.26 
   1 -14   7   51.03    4.94 
  -1  14  -7   71.07    6.71 
   1 -14   8   19.45    3.95 
  -1  14  -8    8.39    2.57 
   1 -14   9   31.69    3.65 
  -1  14  -9   52.02    5.63 
   1 -14  10   33.07    3.65 
  -1  14 -10   33.86    4.74 
   1 -14  11    3.36    2.76 
  -1  14 -11   14.31    4.34 
   1 -14  12    2.96    2.86 
  -1  14 -12    6.22    2.67 
   1 -13 -16   16.88    3.36 
  -1  13  16    9.18    2.96 
   1 -13 -15   45.21    4.44 
  -1  13  15   46.29    4.34 
   1 -13 -14    1.68    1.97 
  -1  13  14    2.17    2.67 
   1 -13 -13   40.96    4.15 
  -1  13  13   43.83    4.44 
   1 -13 -12   28.63    3.45 
  -1  13  12   35.93    4.05 
   1 -13 -11   14.12    3.16 
  -1  13  11   13.03    2.07 
   1 -13 -10   10.46    2.17 
  -1  13  10   11.65    1.68 
   1 -13  -9  118.65    7.21 
  -1  13   9  109.67    4.34 
   1 -13  -8   62.19    4.24 
  -1  13   8   82.62    5.13 
  -1  13   7    4.05    1.38 
  -1  13   6    1.88    1.58 
   1 -13  -5    1.68    2.76 
  -1  13   5    6.12    1.09 
   1 -13  -4    0.30    1.48 
  -1  13   4   -0.10    2.17 
   1 -13  -3   37.41    2.27 
  -1  13   3   39.48    3.95 
   1 -13  -2    7.60    1.18 
  -1  13   2   22.80    3.55 
   1 -13  -1   76.01    3.26 
  -1  13   1   85.58    5.92 
   1 -13   0   58.63    2.57 
  -1  13   0   48.76    4.24 
   1 -13   1   87.75    4.74 
  -1  13  -1   78.67    5.43 
   1 -13   2    9.97    1.38 
  -1  13  -2    4.54    3.16 
   1 -13   3   47.18    4.44 
  -1  13  -3   38.50    3.85 
   1 -13   4    3.75    2.47 
  -1  13  -4    8.88    2.86 
  -1  13  -5    2.76    1.97 
   1 -13   6    4.54    2.67 
  -1  13  -6    0.20    2.86 
   1 -13   7   11.75    2.07 
  -1  13  -7    9.08    3.45 
   1 -13   8   92.29    5.53 
  -1  13  -8   74.13    6.02 
   1 -13   9   95.55    6.02 
  -1  13  -9  107.20    7.21 
   1 -13  10   14.21    2.86 
  -1  13 -10   18.66    4.05 
   1 -13  11   13.92    3.16 
  -1  13 -11   21.02    4.64 
   1 -13  12   34.55    3.55 
  -1  13 -12   32.28    4.54 
   1 -13  13   46.10    4.34 
  -1  13 -13   54.68    5.53 
   1 -13  14   -6.81    2.57 
  -1  13 -14  -10.56    3.16 
   1 -13  15   46.49    4.34 
  -1  13 -15   44.22    5.63 
   1 -13  16   -0.49    3.06 
  -1  13 -16    5.33    2.76 
   1 -12 -18    4.24    1.88 
  -1  12  18    6.42    2.96 
   1 -12 -17   34.25    4.05 
  -1  12  17   36.23    4.34 
   1 -12 -16   20.63    3.36 
  -1  12  16   15.60    2.76 
   1 -12 -15    3.65    1.97 
  -1  12  15    0.59    2.37 
   1 -12 -14   26.65    3.16 
  -1  12  14   20.33    3.36 
   1 -12 -13   25.37    2.96 
  -1  12  13   20.43    3.16 
   1 -12 -12   34.94    3.95 
  -1  12  12   42.35    3.65 
   1 -12 -10   16.29    2.86 
  -1  12  10   21.81    2.86 
   1 -12  -9   10.56    2.67 
  -1  12   9   12.54    1.58 
   1 -12  -8    5.13    2.37 
  -1  12   8    3.06    1.28 
  -1  12   7   47.38    2.57 
   1 -12  -6   61.89    2.67 
  -1  12   6   69.89    3.16 
   1 -12  -5   13.33    1.48 
  -1  12   5   12.54    1.88 
   1 -12  -4   90.42    3.36 
  -1  12   4   95.35    3.55 
   1 -12  -3   38.50    1.88 
  -1  12   3   37.90    1.88 
   1 -12  -2   11.35    1.48 
  -1  12   2   14.61    1.38 
   1 -12  -1    1.88    1.09 
  -1  12   1    1.18    0.79 
   1 -12   0    2.57    1.28 
  -1  12   0    6.51    0.99 
   1 -12   1    4.34    1.18 
  -1  12  -1    3.55    2.37 
   1 -12   2    9.87    2.67 
  -1  12  -2   11.25    2.27 
   1 -12   3   44.52    4.34 
  -1  12  -3   56.07    4.74 
   1 -12   4   79.56    5.33 
  -1  12  -4   97.43    5.73 
   1 -12   5   14.31    2.27 
  -1  12  -5   16.98    2.86 
   1 -12   6   85.19    5.03 
  -1  12  -6   88.94    6.12 
   1 -12   7   48.47    4.05 
  -1  12  -7   78.77    6.12 
   1 -12   8    4.44    1.88 
  -1  12  -8   12.14    3.26 
   1 -12  10   25.57    3.16 
  -1  12 -10   26.26    2.96 
   1 -12  11   22.80    3.45 
  -1  12 -11   20.83    3.65 
   1 -12  12   33.96    3.55 
  -1  12 -12   30.60    3.55 
   1 -12  13   21.02    2.57 
  -1  12 -13   20.73    3.65 
   1 -12  14   19.05    3.26 
  -1  12 -14   42.84    5.03 
   1 -12  15    1.09    2.27 
  -1  12 -15   15.40    3.75 
   1 -12  16   25.07    3.65 
  -1  12 -16   27.44    4.84 
   1 -12  17   57.84    5.13 
  -1  12 -17   27.54    3.95 
   1 -12  18   10.56    2.86 
  -1  12 -18    2.07    3.16 
   1 -11 -20    5.73    2.67 
  -1  11  20    9.18    3.16 
   1 -11 -19    0.89    2.57 
  -1  11  19   -2.27    1.88 
   1 -11 -18    5.23    1.88 
  -1  11  18    1.09    1.88 
  -1  11  17    4.94    2.07 
   1 -11 -16   10.76    2.67 
  -1  11  16   11.65    2.47 
   1 -11 -15   12.93    2.27 
  -1  11  15   28.03    3.16 
   1 -11 -14   20.93    2.57 
  -1  11  14   23.99    3.26 
  -1  11  13   15.10    2.67 
  -1  11  12   21.72    1.68 
   1 -11 -11   30.90    3.45 
  -1  11  11   21.81    1.68 
   1 -11 -10   54.88    3.85 
  -1  11  10   58.34    2.67 
  -1  11   9   81.14    3.55 
   1 -11  -8    0.69    0.69 
  -1  11   8    1.28    1.28 
   1 -11  -7   82.32    4.64 
  -1  11   7   99.89    3.75 
   1 -11  -6   42.84    2.07 
  -1  11   6   47.58    2.37 
   1 -11  -5   80.45    2.96 
  -1  11   5   75.81    3.16 
   1 -11  -4   15.30    1.38 
  -1  11   4   16.78    1.48 
   1 -11  -3   43.83    2.07 
  -1  11   3   39.48    2.07 
   1 -11  -2   11.15    1.28 
  -1  11   2   10.17    1.58 
   1 -11  -1  128.72    4.34 
  -1  11   1  136.91    4.44 
   1 -11   0    6.81    3.16 
  -1  11   0    0.00    1.48 
   1 -11   1  129.01    6.81 
  -1  11  -1  141.55    4.34 
   1 -11   2   19.74    2.76 
  -1  11  -2   15.20    1.09 
   1 -11   3   54.49    4.05 
  -1  11  -3   46.89    4.15 
   1 -11   4   20.33    3.36 
  -1  11  -4   24.87    3.16 
   1 -11   5   77.78    4.94 
  -1  11  -5   64.85    4.64 
   1 -11   6   40.87    4.05 
  -1  11  -6   57.05    4.94 
   1 -11   7   94.07    5.33 
  -1  11  -7   92.10    5.82 
   1 -11   8    8.09    2.57 
  -1  11  -8    2.27    2.57 
   1 -11   9   51.43    3.85 
  -1  11  -9   59.52    5.53 
   1 -11  10   64.56    4.34 
  -1  11 -10   90.32    6.32 
   1 -11  11   35.54    3.16 
  -1  11 -11   24.87    3.45 
   1 -11  12   21.12    2.96 
  -1  11 -12   24.48    3.45 
   1 -11  13    8.39    2.07 
  -1  11 -13   21.91    3.06 
   1 -11  14   22.60    3.16 
  -1  11 -14   48.96    4.74 
   1 -11  15   16.39    2.86 
  -1  11 -15   23.69    3.85 
   1 -11  16   23.00    3.16 
  -1  11 -16   23.49    3.75 
   1 -11  17    7.90    2.67 
  -1  11 -17   15.50    2.96 
   1 -11  18    2.57    2.27 
  -1  11 -18   10.17    3.36 
   1 -11  19    3.85    1.97 
  -1  11 -19    2.76    2.27 
   1 -11  20   12.24    3.06 
  -1  11 -20   -0.30    3.06 
   1 -10 -22   17.67    3.36 
  -1  10  22    3.26    3.06 
   1 -10 -21   13.03    3.55 
  -1  10  21   -1.48    3.36 
   1 -10 -20   11.15    2.27 
  -1  10  20   16.68    3.36 
   1 -10 -19   34.25    3.65 
  -1  10  19   34.94    4.05 
   1 -10 -18    7.70    2.67 
  -1  10  18   14.02    3.36 
   1 -10 -17    2.67    2.17 
  -1  10  17   -6.91    2.37 
   1 -10 -16   35.83    3.45 
  -1  10  16   28.82    3.65 
   1 -10 -15  105.03    6.02 
  -1  10  15   92.19    5.82 
   1 -10 -14    2.27    2.07 
  -1  10  14    1.68    2.57 
   1 -10 -13   19.94    2.57 
  -1  10  13   25.96    1.68 
   1 -10 -12   68.01    4.34 
  -1  10  12   50.34    2.37 
   1 -10 -11   32.18    3.26 
  -1  10  11   25.27    1.88 
   1 -10 -10   20.53    1.09 
  -1  10  10   23.30    1.78 
   1 -10  -9   28.23    1.48 
  -1  10   9   38.60    1.97 
   1 -10  -8   99.60    4.44 
  -1  10   8  116.18    3.85 
   1 -10  -7   90.12    4.64 
  -1  10   7   93.28    3.36 
   1 -10  -6   20.53    1.28 
  -1  10   6   21.02    1.68 
   1 -10  -5  315.37    8.79 
  -1  10   5  298.40    8.49 
   1 -10  -4  151.02    4.54 
  -1  10   4  157.14    4.94 
   1 -10  -3   93.87    4.84 
  -1  10   3  101.08    4.64 
   1 -10  -2   65.74    2.86 
  -1  10   2   53.99    2.37 
   1 -10  -1  259.51    7.30 
  -1  10   1  226.44    6.42 
   1 -10   0   11.15    4.34 
  -1  10   0    0.79    0.79 
   1 -10   1  263.55   10.66 
  -1  10  -1  242.13    6.81 
   1 -10   2   51.53    3.85 
  -1  10  -2   68.31    2.57 
   1 -10   3  114.01    6.32 
  -1  10  -3   97.03    2.67 
   1 -10   4  190.51    9.48 
  -1  10  -4  153.89    4.54 
   1 -10   5  299.58   11.35 
  -1  10  -5  365.62   14.91 
   1 -10   6   33.17    3.26 
  -1  10  -6   35.34    3.75 
   1 -10   7   95.65    5.03 
  -1  10  -7  101.47    6.32 
   1 -10   8  113.71    5.92 
  -1  10  -8  121.02    6.71 
   1 -10   9   24.87    3.06 
  -1  10  -9   34.05    3.85 
   1 -10  10   23.10    2.86 
  -1  10 -10   14.81    2.57 
   1 -10  11   21.32    2.27 
  -1  10 -11   14.21    3.36 
   1 -10  12   72.35    4.54 
  -1  10 -12   57.84    4.64 
   1 -10  13   15.79    2.27 
  -1  10 -13   30.50    4.05 
   1 -10  14   -3.16    2.07 
  -1  10 -14    0.79    1.88 
   1 -10  15   83.80    5.23 
  -1  10 -15  117.76    6.91 
   1 -10  16   34.94    3.45 
  -1  10 -16   25.17    3.65 
   1 -10  17   11.85    3.06 
  -1  10 -17    6.22    2.86 
   1 -10  18   14.31    2.76 
  -1  10 -18   10.36    3.06 
   1 -10  19   42.35    4.54 
  -1  10 -19   60.41    5.63 
   1 -10  20    3.55    1.88 
  -1  10 -20   14.12    3.16 
   1 -10  21    7.70    2.86 
  -1  10 -21    3.85    3.16 
   1 -10  22    4.74    2.57 
  -1  10 -22   13.03    3.45 
   1  -9 -23   22.01    3.75 
  -1   9  23   33.56    4.94 
   1  -9 -22   31.59    3.85 
  -1   9  22   20.63    4.05 
   1  -9 -21   32.28    3.65 
  -1   9  21   21.52    3.85 
   1  -9 -20   13.82    2.27 
  -1   9  20    8.49    2.47 
   1  -9 -19    7.40    2.67 
  -1   9  19   11.45    2.96 
   1  -9 -18   50.44    3.95 
  -1   9  18   66.33    4.74 
   1  -9 -17   46.89    3.45 
  -1   9  17   40.87    3.55 
   1  -9 -16   67.62    4.64 
  -1   9  16   63.67    4.84 
   1  -9 -15   18.66    2.17 
  -1   9  15   11.45    3.06 
   1  -9 -14   79.95    4.84 
  -1   9  14   52.41    4.15 
   1  -9 -13    4.54    1.88 
  -1   9  13    1.38    0.99 
   1  -9 -12   52.02    2.37 
  -1   9  12   50.34    2.27 
   1  -9 -11    6.02    0.49 
  -1   9  11    6.12    1.97 
   1  -9 -10   24.38    1.09 
  -1   9  10   31.69    2.76 
   1  -9  -9   38.89    1.58 
  -1   9   9   37.90    2.67 
   1  -9  -8   57.25    2.17 
  -1   9   8   62.29    3.75 
   1  -9  -7   94.56    4.24 
   1  -9  -6   27.24    1.48 
  -1   9   6   23.69    2.37 
   1  -9  -5   91.01    2.96 
  -1   9   5  101.28    4.54 
   1  -9  -4   41.66    1.88 
   1  -9  -3   38.99    1.88 
   1  -9  -2   22.01    1.48 
   1  -9  -1   37.81    2.86 
   1  -9   0   16.09    2.27 
   1  -9   1   54.98    3.36 
   1  -9   2   33.76    2.27 
  -1   9  -2   30.20    2.67 
   1  -9   3   40.37    2.96 
  -1   9  -3   42.64    1.68 
   1  -9   4   53.80    3.95 
  -1   9  -4   42.35    1.58 
   1  -9   5   84.69    4.54 
  -1   9  -5   92.39    2.76 
   1  -9   6   24.87    2.96 
  -1   9  -6   29.42    1.09 
   1  -9   7   96.73    4.84 
  -1   9  -7   69.59    4.15 
   1  -9   8   84.69    4.44 
   1  -9   9   32.57    2.96 
  -1   9  -9   35.54    3.95 
   1  -9  10   27.44    2.96 
  -1   9 -10   24.48    3.26 
   1  -9  11    9.38    2.07 
  -1   9 -11    1.58    1.78 
   1  -9  12   55.97    3.26 
  -1   9 -12   53.01    4.34 
   1  -9  13    4.94    2.17 
  -1   9 -13   13.42    2.86 
   1  -9  14   75.51    4.44 
  -1   9 -14   91.50    6.42 
   1  -9  15   10.86    1.68 
  -1   9 -15   16.98    2.96 
   1  -9  16   60.80    4.54 
  -1   9 -16   46.69    4.54 
   1  -9  17   51.72    4.05 
  -1   9 -17   28.43    3.26 
   1  -9  18   53.60    4.05 
  -1   9 -18   53.11    5.03 
   1  -9  19    9.57    2.47 
  -1   9 -19    5.33    2.37 
   1  -9  20   17.47    2.96 
  -1   9 -20   14.91    3.65 
   1  -9  21   24.97    3.36 
  -1   9 -21   42.05    4.54 
   1  -9  22   23.99    2.86 
  -1   9 -22   30.90    4.44 
   1  -9  23   13.13    3.06 
  -1   9 -23   26.55    3.36 
   1  -8 -24   19.64    3.26 
  -1   8  24   16.68    3.06 
   1  -8 -23   13.82    2.86 
  -1   8  23    4.24    3.36 
   1  -8 -22   -2.57    2.37 
  -1   8  22    5.13    3.16 
   1  -8 -21   14.61    2.76 
  -1   8  21   10.86    3.36 
   1  -8 -20   28.72    3.06 
  -1   8  20   19.45    2.96 
   1  -8 -19   17.18    2.17 
  -1   8  19   23.69    3.06 
   1  -8 -18   24.08    2.96 
  -1   8  18   13.33    2.47 
   1  -8 -17   16.09    2.17 
   1  -8 -16   55.77    3.65 
  -1   8  16   66.83    4.84 
   1  -8 -15   61.89    3.95 
  -1   8  15   61.10    4.34 
   1  -8 -14   54.68    3.95 
  -1   8  14   51.03    2.17 
   1  -8 -13   99.00    3.26 
  -1   8  13   91.90    5.23 
   1  -8 -12  136.51    4.44 
  -1   8  12  134.54    6.42 
   1  -8 -11    3.36    1.78 
   1  -8 -10    2.67    0.39 
  -1   8  10   10.27    2.07 
   1  -8  -9  179.95    4.05 
  -1   8   9  211.63    9.18 
   1  -8  -8   95.06    2.37 
  -1   8   8  117.27    5.63 
   1  -8  -7  103.84    2.67 
  -1   8   7  103.25    5.63 
   1  -8  -6   41.85    1.68 
   1  -8  -5  274.71    7.01 
   1  -8  -4   14.21    1.18 
   1  -8  -3  299.28    7.50 
   1  -8  -2  134.93    4.15 
   1  -8  -1    3.16    1.88 
   1  -8   0  553.36   18.95 
   1  -8   1   -0.99    1.18 
   1  -8   2  148.95    6.02 
   1  -8   3  275.69   10.07 
  -1   8  -3  280.33    9.28 
   1  -8   4   20.24    3.26 
  -1   8  -4   14.61    0.89 
   1  -8   5  265.23   10.07 
  -1   8  -5  259.90    6.91 
   1  -8   6   43.93    3.85 
  -1   8  -6   46.00    1.58 
   1  -8   7   91.01    4.74 
  -1   8  -7  105.03    3.16 
   1  -8   8   92.59    4.74 
  -1   8  -8  102.46    3.26 
   1  -8   9  170.67    7.50 
  -1   8  -9  187.74    5.33 
   1  -8  10    3.95    1.78 
  -1   8 -10   -0.30    2.27 
   1  -8  11    1.38    1.18 
  -1   8 -11   -0.69    1.58 
   1  -8  12  130.69    6.42 
  -1   8 -12  153.89    8.09 
   1  -8  13   94.17    3.16 
  -1   8 -13  105.62    6.12 
   1  -8  14   55.97    2.17 
  -1   8 -14   61.59    4.74 
   1  -8  15   67.81    2.57 
  -1   8 -15   59.13    4.44 
   1  -8  16   48.27    1.97 
  -1   8 -16   61.89    4.54 
   1  -8  17   21.32    1.97 
  -1   8 -17   16.48    3.26 
   1  -8  18   30.11    3.16 
  -1   8 -18   45.01    4.44 
   1  -8  19    9.57    2.47 
  -1   8 -19   21.62    2.86 
   1  -8  20   26.55    3.55 
   1  -8  21   19.54    2.86 
  -1   8 -21   32.28    3.75 
   1  -8  22    3.55    2.37 
  -1   8 -22   -6.32    2.57 
   1  -8  23   26.95    3.65 
  -1   8 -23   25.47    3.45 
   1  -8  24   11.35    3.16 
  -1   8 -24   10.36    2.76 
   1  -7 -25   16.68    3.06 
  -1   7  25    7.60    3.36 
   1  -7 -24   11.65    2.57 
  -1   7  24    7.50    3.36 
   1  -7 -23   29.22    3.45 
  -1   7  23   38.60    4.24 
   1  -7 -22   34.25    3.75 
  -1   7  22   42.05    3.85 
   1  -7 -21   20.53    3.06 
  -1   7  21   16.19    3.45 
   1  -7 -20  117.17    6.02 
  -1   7  20  129.41    7.21 
   1  -7 -19   19.64    2.67 
  -1   7  19   21.81    3.06 
   1  -7 -18   54.68    3.95 
  -1   7  18   50.05    4.15 
   1  -7 -17   38.99    3.26 
  -1   7  17   30.70    3.65 
   1  -7 -16  144.31    7.01 
  -1   7  16  182.12    8.59 
   1  -7 -15   28.03    3.06 
  -1   7  15   36.72    3.06 
   1  -7 -14   53.11    2.17 
  -1   7  14   71.17    4.94 
   1  -7 -13    8.88    0.79 
  -1   7  13   13.33    2.27 
   1  -7 -12   27.24    1.48 
  -1   7  12   35.83    3.26 
   1  -7 -11   68.41    2.27 
   1  -7 -10   12.54    1.97 
  -1   7  10   12.93    2.17 
   1  -7  -9   68.60    1.78 
  -1   7   9   74.82    3.85 
   1  -7  -8   51.23    2.07 
   1  -7  -7   19.64    0.89 
   1  -7  -6    4.34    0.89 
   1  -7  -5  183.30    3.95 
   1  -7  -4   82.72    2.27 
   1  -7  -3   31.98    1.28 
   1  -7  -2  185.87    5.33 
   1  -7  -1   60.11    3.75 
   1  -7   0  386.74   13.62 
   1  -7   1   44.52    3.16 
   1  -7   2  171.26    6.71 
   1  -7   3   42.15    2.96 
  -1   7  -3   30.11    1.38 
   1  -7   4   97.92    5.13 
  -1   7  -4   77.09    2.86 
   1  -7   5  186.46    7.21 
  -1   7  -5  185.47    6.22 
   1  -7   6    5.13    1.28 
  -1   7  -6    5.92    0.69 
   1  -7   7   20.73    1.78 
  -1   7  -7   20.53    0.99 
   1  -7   8   65.35    3.65 
  -1   7  -8   58.93    2.57 
   1  -7   9   67.62    3.65 
  -1   7  -9   66.23    2.37 
  -1   7 -10   11.06    0.89 
   1  -7  11   70.58    2.27 
  -1   7 -11   67.71    2.47 
   1  -7  12   28.53    1.38 
  -1   7 -12   30.90    3.36 
   1  -7  13   11.65    1.09 
  -1   7 -13    5.73    2.07 
   1  -7  14   57.45    2.37 
  -1   7 -14   72.75    4.84 
   1  -7  15   30.50    1.58 
  -1   7 -15   24.48    2.86 
   1  -7  16  161.29    5.03 
  -1   7 -16  169.29    8.49 
   1  -7  17   34.45    1.68 
  -1   7 -17   47.08    3.85 
   1  -7  18   58.93    2.76 
  -1   7 -18   48.37    4.44 
   1  -7  19   30.99    1.78 
   1  -7  20  140.96    4.74 
  -1   7 -20  115.00    7.30 
   1  -7  21   20.33    2.86 
  -1   7 -21    9.67    2.96 
   1  -7  22   35.14    3.36 
  -1   7 -22   38.69    3.95 
   1  -7  23   25.76    3.26 
  -1   7 -23   27.54    3.65 
   1  -7  24   12.83    2.76 
  -1   7 -24    8.29    2.47 
   1  -7  25   12.83    2.37 
  -1   7 -25   -1.38    2.27 
   1  -6 -26   11.25    2.17 
  -1   6  26    0.59    3.06 
  -1   6  25    5.82    2.37 
   1  -6 -24   41.85    4.24 
  -1   6  24   34.05    3.85 
   1  -6 -23   41.66    4.44 
  -1   6  23   44.72    4.94 
   1  -6 -22   70.97    5.23 
  -1   6  22   78.57    5.53 
   1  -6 -21   17.18    2.76 
  -1   6  21   15.40    2.86 
   1  -6 -20   -2.07    2.17 
   1  -6 -19   34.55    3.06 
  -1   6  19   38.60    3.65 
   1  -6 -18   16.98    2.27 
  -1   6  18   27.74    3.85 
   1  -6 -17  142.14    6.42 
  -1   6  17  141.55    7.01 
   1  -6 -16   11.94    2.27 
  -1   6  16   24.28    3.16 
   1  -6 -15   16.39    1.97 
  -1   6  15   15.00    0.89 
   1  -6 -14  115.88    3.36 
  -1   6  14  109.67    3.26 
   1  -6 -13   83.01    2.57 
  -1   6  13   77.19    2.37 
   1  -6 -12    7.60    0.69 
  -1   6  12    4.64    0.49 
   1  -6 -11  100.29    2.96 
  -1   6  11  109.96    5.33 
   1  -6 -10  121.21    4.54 
  -1   6  10  131.18    5.82 
   1  -6  -9   62.38    1.48 
   1  -6  -8   48.56    1.28 
   1  -6  -7  146.09    4.05 
   1  -6  -6  298.99    7.40 
   1  -6  -5  473.90    9.48 
   1  -6  -4  730.15   14.12 
  -1   6   4  709.72   24.97 
   1  -6  -3   37.61    1.48 
  -1   6   3   28.72    2.27 
   1  -6  -2  310.64    8.09 
  -1   6   2  321.59   11.35 
   1  -6  -1  285.27    7.50 
  -1   6   1  314.19   11.65 
   1  -6   0  700.14   16.98 
  -1   6   0  723.63   24.28 
   1  -6   1  304.52    8.19 
  -1   6  -1  310.34   11.45 
   1  -6   2  327.81    8.69 
  -1   6  -2  337.19   12.73 
   1  -6   3   37.81    4.44 
  -1   6  -3   32.57    1.18 
   1  -6   4  710.31   17.18 
  -1   6  -4  709.81   17.08 
   1  -6   5  474.89   16.88 
  -1   6  -5  476.17   15.50 
   1  -6   6  307.87   11.45 
  -1   6  -6  265.13    8.88 
   1  -6   7  129.31    5.73 
  -1   6  -7  129.01    3.65 
   1  -6   8   49.55    2.96 
  -1   6  -8   52.81    1.88 
   1  -6   9   61.50    1.97 
  -1   6  -9   66.13    2.57 
   1  -6  10  126.25    3.55 
  -1   6 -10  130.00    4.05 
   1  -6  11  108.38    3.26 
  -1   6 -11  103.55    3.45 
   1  -6  12    5.03    0.79 
  -1   6 -12    5.13    0.89 
   1  -6  13   79.46    2.67 
  -1   6 -13   75.31    4.15 
   1  -6  14  110.46    3.65 
  -1   6 -14  110.95    5.63 
   1  -6  15   13.82    1.38 
  -1   6 -15   21.42    2.17 
   1  -6  16   19.45    1.38 
   1  -6  17  127.24    4.15 
  -1   6 -17  153.00    7.01 
   1  -6  18   13.13    1.48 
  -1   6 -18   11.75    2.47 
   1  -6  19   39.58    2.17 
   1  -6  20    4.44    1.38 
  -1   6 -20   -0.10    1.38 
   1  -6  21   14.21    1.68 
  -1   6 -21   15.99    2.67 
   1  -6  22   77.88    3.36 
  -1   6 -22  101.18    6.02 
   1  -6  23   34.84    2.37 
  -1   6 -23   49.26    3.95 
   1  -6  24   38.50    3.85 
  -1   6 -24   34.65    3.65 
   1  -6  25   13.33    3.06 
  -1   6 -25   12.34    2.67 
   1  -6  26   21.81    3.26 
   1  -5 -26   27.93    3.26 
  -1   5  26   38.10    4.94 
   1  -5 -25   -2.76    1.48 
  -1   5  25   -2.57    2.07 
   1  -5 -24    9.38    2.67 
  -1   5  24    7.90    3.75 
   1  -5 -23    8.29    2.47 
  -1   5  23    8.98    3.16 
   1  -5 -22    0.89    2.07 
  -1   5  22    9.97    2.47 
   1  -5 -21   -3.85    1.97 
  -1   5  21   -1.88    1.78 
  -1   5  20   24.18    4.05 
   1  -5 -19   77.68    4.54 
  -1   5  19   84.99    5.33 
   1  -5 -18   94.37    5.23 
  -1   5  18   96.34    5.13 
   1  -5 -17   18.95    2.37 
  -1   5  17   19.64    3.06 
   1  -5 -16   20.24    2.37 
  -1   5  16   20.93    0.79 
   1  -5 -15   54.29    3.75 
  -1   5  15   51.43    1.38 
   1  -5 -14   21.12    0.99 
  -1   5  14   18.16    0.69 
   1  -5 -13    3.06    1.48 
  -1   5  13    2.67    0.39 
   1  -5 -12   41.16    1.58 
  -1   5  12   44.32    1.78 
   1  -5 -11  149.15    3.85 
  -1   5  11  147.77    3.95 
   1  -5 -10  218.84    5.63 
  -1   5  10  199.98    4.94 
   1  -5  -9   76.80    2.47 
  -1   5   9   68.41    1.88 
   1  -5  -8  141.65    2.96 
  -1   5   8  152.80    5.73 
   1  -5  -7  352.98    8.09 
  -1   5   7  358.12    9.18 
   1  -5  -6  121.61    2.57 
  -1   5   6  126.25    3.55 
   1  -5  -5  231.87    4.74 
  -1   5   5  233.94    6.02 
   1  -5  -4 1195.86   22.21 
  -1   5   4 1137.52   37.90 
   1  -5  -3  577.64   11.06 
  -1   5   3  575.57   13.82 
   1  -5  -2  424.35   10.46 
  -1   5   2  428.89   10.76 
   1  -5  -1  381.81    9.48 
  -1   5   1  378.55    9.18 
   1  -5   0  216.57    5.73 
  -1   5   0  208.57    5.53 
   1  -5   1  366.01    9.08 
  -1   5  -1  369.37   12.93 
   1  -5   2  447.64   11.06 
  -1   5  -2  445.87   15.10 
   1  -5   3  590.48   14.02 
  -1   5  -3  580.90   13.52 
   1  -5   4 1230.31   28.72 
  -1   5  -4 1228.33   27.64 
   1  -5   5  239.27    6.22 
  -1   5  -5  238.09    5.82 
   1  -5   6  127.33    3.65 
  -1   5  -6  125.26    3.36 
   1  -5   7  371.34    9.08 
  -1   5  -7  371.54    9.38 
   1  -5   8  140.66    3.36 
  -1   5  -8  140.86    5.13 
   1  -5   9   71.17    2.37 
  -1   5  -9   67.62    2.37 
   1  -5  10  210.45    5.63 
  -1   5 -10  210.35    6.22 
   1  -5  11  143.92    4.24 
  -1   5 -11  151.32    4.44 
   1  -5  12   42.44    1.88 
  -1   5 -12   33.76    1.58 
   1  -5  13    2.37    0.89 
  -1   5 -13    1.97    0.79 
   1  -5  14   21.72    1.48 
  -1   5 -14   18.95    2.47 
   1  -5  15   42.05    2.07 
  -1   5 -15   47.97    3.36 
   1  -5  16   25.57    1.78 
  -1   5 -16   17.47    2.37 
   1  -5  17   16.78    1.48 
  -1   5 -17   26.36    2.96 
   1  -5  18  103.15    3.75 
  -1   5 -18   81.24    4.74 
   1  -5  19   85.78    3.26 
  -1   5 -19   98.02    5.33 
   1  -5  20   13.23    1.58 
  -1   5 -20   21.42    2.67 
   1  -5  21   -1.68    1.28 
   1  -5  22    5.13    1.48 
  -1   5 -22    8.39    2.37 
   1  -5  23    6.51    1.38 
  -1   5 -23   14.21    2.57 
   1  -5  24    3.85    1.38 
  -1   5 -24    9.67    2.17 
   1  -5  25    4.64    1.28 
   1  -5  26   34.55    2.47 
   1  -4 -26   69.19    5.43 
  -1   4  26   66.04    5.73 
   1  -4 -25   52.61    4.34 
  -1   4  25   42.05    4.44 
   1  -4 -24   25.86    3.45 
  -1   4  24   44.62    4.34 
   1  -4 -23   31.69    3.45 
  -1   4  23   24.78    3.85 
   1  -4 -22    9.57    1.97 
  -1   4  22    5.13    1.97 
   1  -4 -21   96.44    5.63 
  -1   4  21   85.68    5.23 
   1  -4 -20   29.71    2.96 
  -1   4  20   39.19    3.85 
   1  -4 -19    6.51    2.17 
  -1   4  19    1.58    1.68 
   1  -4 -18   23.69    2.67 
  -1   4  18   29.51    1.58 
   1  -4 -17  226.24    8.69 
  -1   4  17  209.95    6.12 
   1  -4 -16   29.81    2.47 
  -1   4  16   32.77    1.09 
   1  -4 -15  353.87   13.23 
  -1   4  15  362.56    7.50 
   1  -4 -14   37.71    2.57 
  -1   4  14   42.05    1.18 
   1  -4 -13    8.98    1.38 
  -1   4  13   14.51    0.59 
   1  -4 -12  198.40    5.13 
  -1   4  12  210.55    4.44 
   1  -4 -11  209.56    5.03 
  -1   4  11  204.33    4.44 
   1  -4 -10   14.71    0.79 
  -1   4  10   15.50    0.99 
   1  -4  -9  207.68    5.23 
  -1   4   9  193.96    4.24 
   1  -4  -8 1081.35   24.58 
  -1   4   8 1088.26   20.14 
   1  -4  -7   77.39    2.27 
  -1   4   7   70.97    1.58 
   1  -4  -6  437.18    8.19 
  -1   4   6  476.37   11.25 
   1  -4  -5  183.60    3.75 
  -1   4   5  173.53    6.42 
   1  -4  -4 1188.26   22.11 
  -1   4   4 1206.91   28.53 
   1  -4  -3 2280.47   50.64 
  -1   4   3 2323.70   54.19 
   1  -4  -2   17.87    1.09 
  -1   4   2   18.26    0.99 
   1  -4  -1   20.63    1.09 
  -1   4   1   26.26    1.48 
   1  -4   0   44.91    1.78 
  -1   4   0   40.17    1.48 
   1  -4   1   23.99    1.09 
  -1   4  -1   26.55    1.28 
   1  -4   2   16.68    1.09 
  -1   4  -2   17.57    0.99 
   1  -4   3 2298.93   53.89 
  -1   4  -3 2277.41   41.85 
   1  -4   4 1244.52   40.47 
  -1   4  -4 1244.91   27.84 
   1  -4   5  192.38    4.15 
  -1   4  -5  186.86    4.74 
   1  -4   6  435.21    8.49 
  -1   4  -6  437.58   10.36 
   1  -4   7   74.43    1.88 
  -1   4  -7   73.04    2.37 
   1  -4   8 1075.14   20.24 
  -1   4  -8 1114.42   25.96 
   1  -4   9  196.04    3.85 
  -1   4  -9  198.40    5.63 
   1  -4  10   13.52    1.09 
  -1   4 -10   11.94    1.09 
   1  -4  11  204.62    4.44 
  -1   4 -11  204.82    6.22 
   1  -4  12  218.25    4.84 
  -1   4 -12  207.09    6.12 
   1  -4  13   14.21    1.09 
  -1   4 -13   11.25    1.09 
   1  -4  14   46.00    1.97 
  -1   4 -14   32.77    2.47 
   1  -4  15  361.27    9.48 
  -1   4 -15  328.90   13.23 
   1  -4  16   40.96    2.07 
  -1   4 -16   28.23    2.47 
   1  -4  17  222.19    6.22 
  -1   4 -17  230.48    9.08 
   1  -4  18   24.48    1.78 
  -1   4 -18   23.49    2.67 
   1  -4  19    4.64    1.09 
  -1   4 -19    4.94    1.78 
   1  -4  20   33.17    2.17 
  -1   4 -20   26.75    2.96 
   1  -4  21   84.30    3.26 
  -1   4 -21   86.57    4.84 
   1  -4  22    7.90    1.48 
  -1   4 -22   13.82    2.07 
   1  -4  23   30.70    2.27 
  -1   4 -23   28.92    2.47 
   1  -4  24   29.81    2.17 
  -1   4 -24   36.03    3.36 
   1  -4  25   52.91    3.26 
   1  -4  26   68.80    4.24 
   1  -4  27   11.35    1.97 
   1  -3 -27    3.85    2.67 
  -1   3  27    5.92    2.67 
   1  -3 -26    1.48    1.68 
  -1   3  26    4.34    2.17 
   1  -3 -25    9.38    2.86 
  -1   3  25    4.94    3.45 
   1  -3 -24   38.20    3.55 
  -1   3  24   53.50    4.64 
   1  -3 -23   28.92    3.26 
  -1   3  23   18.66    2.96 
   1  -3 -22  129.41    6.91 
  -1   3  22  103.25    6.51 
   1  -3 -21   22.80    2.57 
  -1   3  21   26.45    3.26 
   1  -3 -20    9.18    2.37 
  -1   3  20    6.91    2.76 
   1  -3 -19   11.75    2.27 
  -1   3  19    9.97    1.09 
   1  -3 -18   27.93    2.47 
  -1   3  18   18.36    2.57 
   1  -3 -17   42.84    2.96 
  -1   3  17   53.60    1.68 
   1  -3 -16   -0.10    1.09 
  -1   3  16    4.15    0.69 
   1  -3 -15   17.87    2.07 
  -1   3  15   22.11    0.99 
   1  -3 -14   11.45    1.88 
  -1   3  14   19.45    0.59 
   1  -3 -13   28.63    2.27 
  -1   3  13   29.02    0.79 
   1  -3 -12  183.99    7.01 
  -1   3  12  174.81    3.16 
   1  -3 -11  260.79    6.42 
  -1   3  11  261.78    4.54 
   1  -3 -10   61.10    1.78 
  -1   3  10   64.85    2.57 
   1  -3  -9  333.24   11.85 
  -1   3   9  301.65    5.92 
   1  -3  -8  365.91    8.79 
  -1   3   8  352.09    8.29 
   1  -3  -7  215.28    8.00 
  -1   3   7  209.07    4.94 
  -1   3   6 1988.49   44.32 
   1  -3  -5  176.89    4.54 
  -1   3   5  181.13    4.54 
   1  -3  -4  317.25    6.32 
  -1   3   4  297.71    7.30 
   1  -3  -3 1958.97   35.73 
  -1   3   3 2050.87   46.59 
   1  -3  -2  288.33    7.30 
  -1   3   2  291.78    7.30 
   1  -3  -1  483.08   11.45 
  -1   3   1  504.99   12.04 
   1  -3   0  249.83    6.22 
  -1   3   0  256.35    6.42 
   1  -3   1  482.39   11.35 
  -1   3  -1  479.63   11.45 
   1  -3   2  291.98    7.40 
  -1   3  -2  292.97    5.73 
   1  -3   3 2007.74   45.70 
  -1   3  -3 1959.27   35.54 
   1  -3   4  317.35    6.42 
  -1   3  -4  327.52    6.42 
   1  -3   5  181.72    3.75 
  -1   3  -5  178.96    4.34 
   1  -3   6 1936.37   35.54 
  -1   3  -6 2007.05   45.11 
   1  -3   7  208.08    4.34 
  -1   3  -7  191.89    4.74 
   1  -3   8  365.02    6.32 
  -1   3  -8  382.40   12.83 
   1  -3   9  311.43    5.53 
  -1   3  -9  302.84    7.90 
   1  -3  10   56.07    1.68 
  -1   3 -10   66.92    2.37 
   1  -3  11  252.30    5.33 
  -1   3 -11  245.98    7.01 
   1  -3  12  189.22    4.15 
  -1   3 -12  178.47    7.21 
   1  -3  13   26.06    1.18 
  -1   3 -13   26.06    1.58 
   1  -3  14   19.84    1.09 
  -1   3 -14   15.30    1.78 
   1  -3  15   20.83    1.09 
  -1   3 -15   27.64    2.57 
   1  -3  16    4.84    0.79 
  -1   3 -16    4.94    1.58 
   1  -3  17   55.28    2.07 
  -1   3 -17   46.99    3.06 
   1  -3  18   27.64    1.48 
  -1   3 -18   27.34    2.67 
   1  -3  19    7.70    1.48 
  -1   3 -19    5.73    1.68 
   1  -3  20    3.36    1.18 
  -1   3 -20    4.74    1.58 
   1  -3  21   20.63    2.47 
  -1   3 -21   15.89    1.97 
   1  -3  22   94.07    3.85 
  -1   3 -22  123.88    6.02 
   1  -3  23   30.30    3.16 
  -1   3 -23   21.91    2.27 
   1  -3  24   46.00    2.86 
   1  -3  25    3.45    1.48 
   1  -3  26    2.86    1.48 
   1  -3  27   10.56    1.88 
   1  -2 -27   19.64    3.06 
  -1   2  27   10.46    2.76 
  -1   2  26   31.69    4.44 
   1  -2 -25    5.63    1.68 
  -1   2  25    9.97    2.57 
   1  -2 -24   12.73    2.86 
  -1   2  24   15.69    3.55 
   1  -2 -23   42.35    3.36 
  -1   2  23   45.41    4.15 
   1  -2 -22   81.93    5.13 
  -1   2  22   69.49    5.13 
  -1   2  21    8.29    2.86 
   1  -2 -20    6.61    2.17 
  -1   2  20    0.39    2.27 
  -1   2  19   67.52    4.34 
   1  -2 -18    7.40    1.97 
  -1   2  18    6.81    1.09 
   1  -2 -17   87.26    5.73 
  -1   2  17  103.74    2.96 
   1  -2 -16   44.22    3.06 
  -1   2  16   39.68    1.38 
   1  -2 -15   48.76    2.96 
  -1   2  15   46.59    1.48 
   1  -2 -14   -2.17    1.28 
  -1   2  14    1.28    0.59 
   1  -2 -13  277.27   10.17 
  -1   2  13  258.72    4.64 
   1  -2 -12  197.12    7.50 
  -1   2  12  201.76    3.65 
   1  -2 -11   41.36    2.37 
  -1   2  11   41.36    1.18 
   1  -2 -10  794.21   25.86 
  -1   2  10  786.81   14.91 
   1  -2  -9  768.55   25.27 
  -1   2   9  772.30   18.06 
   1  -2  -8   93.97    2.57 
  -1   2   8   99.60    1.88 
   1  -2  -7  120.72    3.16 
  -1   2   7  107.10    2.27 
   1  -2  -6 1461.88   32.57 
  -1   2   6 1447.76   26.36 
   1  -2  -5 1105.54   24.78 
  -1   2   5 1038.51   22.90 
   1  -2  -4  540.23   12.54 
  -1   2   4  529.47   10.07 
   1  -2  -3  419.61    8.09 
  -1   2   3  434.42   11.06 
   1  -2  -2  276.88    6.91 
  -1   2   2  292.57    7.60 
   1  -2  -1 1883.86   34.05 
  -1   2   1 1853.65   41.36 
   1  -2   0    2.47    0.39 
  -1   2   0    0.30    0.49 
   1  -2   1 1745.66   39.09 
  -1   2  -1 1744.68   38.89 
   1  -2   2  271.65    6.51 
  -1   2  -2  262.37    5.13 
   1  -2   3  411.62    7.90 
  -1   2  -3  415.86    7.90 
   1  -2   4  569.75   10.86 
  -1   2  -4  587.61   13.72 
   1  -2   5 1142.06   21.62 
  -1   2  -5 1171.57   27.05 
   1  -2   6 1507.78   28.13 
  -1   2  -6 1540.94   49.65 
   1  -2   7  110.85    1.97 
  -1   2  -7  104.53    4.05 
   1  -2   8   93.77    1.78 
  -1   2  -8   94.56    3.95 
   1  -2   9  751.67   11.25 
  -1   2  -9  741.11   17.77 
   1  -2  10  793.22   12.04 
  -1   2 -10  808.52   19.84 
   1  -2  11   48.27    1.38 
  -1   2 -11   52.81    2.07 
   1  -2  12  199.00    3.85 
  -1   2 -12  191.59    8.49 
   1  -2  13  261.18    5.53 
  -1   2 -13  246.48    9.38 
   1  -2  14    2.96    0.59 
  -1   2 -14    1.78    0.79 
   1  -2  15   61.10    1.88 
  -1   2 -15   56.56    2.27 
   1  -2  16   30.11    1.38 
  -1   2 -16   39.98    1.88 
   1  -2  17   85.58    2.57 
  -1   2 -17   74.62    4.15 
   1  -2  18    9.97    1.18 
  -1   2 -18    3.36    1.28 
   1  -2  19   65.54    2.76 
  -1   2 -19   73.74    3.85 
   1  -2  20    7.21    1.78 
  -1   2 -20    3.95    1.18 
   1  -2  21   10.36    1.58 
  -1   2 -21    5.03    1.38 
   1  -2  22   89.82    3.85 
  -1   2 -22   79.07    4.44 
   1  -2  23   45.21    2.67 
   1  -2  24    6.42    1.48 
   1  -2  25   12.14    1.97 
   1  -2  26   32.87    2.76 
   1  -2  27   12.54    3.16 
  -1   1  28   23.59    3.26 
   1  -1 -27   13.23    2.57 
  -1   1  27   18.16    3.95 
   1  -1 -26    8.59    2.67 
  -1   1  26   12.54    3.26 
   1  -1 -25   54.78    4.64 
  -1   1  25   34.45    3.45 
   1  -1 -24   17.47    2.76 
  -1   1  24    7.40    2.96 
   1  -1 -23   26.26    2.76 
  -1   1  23   19.45    3.45 
   1  -1 -22   72.45    4.34 
  -1   1  22   64.95    5.03 
   1  -1 -21   78.57    4.84 
  -1   1  21   62.58    4.54 
   1  -1 -20  165.73    7.70 
  -1   1  20  157.84    7.80 
   1  -1 -19    7.70    1.68 
  -1   1  19    8.49    1.88 
   1  -1 -18   80.45    4.54 
  -1   1  18   66.73    1.78 
   1  -1 -17   43.73    3.06 
  -1   1  17   49.65    1.38 
   1  -1 -16   67.52    3.55 
  -1   1  16   82.72    2.27 
   1  -1 -15    6.91    1.88 
  -1   1  15    6.51    0.49 
   1  -1 -14   71.37    3.65 
  -1   1  14   84.69    1.97 
   1  -1 -13   42.05    2.57 
  -1   1  13   39.38    0.99 
   1  -1 -12  285.17   10.46 
  -1   1  12  286.65    5.03 
   1  -1 -11  350.51   12.14 
  -1   1  11  318.53    4.94 
   1  -1 -10  792.43   25.96 
  -1   1  10  784.34   14.71 
   1  -1  -9 1524.75   49.16 
  -1   1   9 1563.35   28.53 
   1  -1  -8  627.29   21.62 
  -1   1   8  624.53   14.31 
   1  -1  -7  694.51   22.60 
  -1   1   7  687.01   12.83 
   1  -1  -6 1346.39   43.14 
  -1   1   6 1353.69   30.50 
   1  -1  -5  561.85   12.73 
  -1   1   5  549.12   10.27 
   1  -1  -4  296.32    7.01 
  -1   1   4  288.82    6.81 
   1  -1  -3 1965.00   43.14 
  -1   1   3 2091.44   45.90 
   1  -1  -2 1548.15   28.53 
  -1   1   2 1448.85   31.88 
   1  -1  -1  129.90    3.06 
  -1   1   1  130.89    4.64 
   1  -1   0  200.58    3.85 
  -1   1   0  178.27    6.02 
   1  -1   1  143.82    2.76 
  -1   1  -1  138.78    3.36 
   1  -1   2 1551.90   24.28 
  -1   1  -2 1567.59   24.48 
   1  -1   3 2046.63   37.02 
  -1   1  -3 2107.04   38.60 
   1  -1   4  286.75    4.44 
  -1   1  -4  287.44    6.81 
   1  -1   5  557.90    9.28 
  -1   1  -5  536.09   12.44 
   1  -1   6 1395.74   22.31 
  -1   1  -6 1318.06   30.01 
   1  -1   7  668.75   10.96 
  -1   1  -7  697.28   23.10 
   1  -1   8  650.29   12.44 
  -1   1  -8  657.89   15.69 
   1  -1   9 1530.78   24.48 
  -1   1  -9 1538.38   35.34 
   1  -1  10  793.62   13.13 
  -1   1 -10  779.50   15.40 
   1  -1  11  333.83    6.02 
  -1   1 -11  332.55    6.91 
   1  -1  12  273.23    7.50 
  -1   1 -12  286.65    6.12 
   1  -1  13   38.79    1.28 
  -1   1 -13   32.97    1.38 
   1  -1  14   88.84    2.76 
  -1   1 -14   74.13    2.67 
   1  -1  15    7.30    0.79 
  -1   1 -15    2.67    1.28 
   1  -1  16   88.44    2.76 
  -1   1 -16   72.75    2.57 
   1  -1  17   47.48    1.88 
  -1   1 -17   46.79    1.97 
   1  -1  18   80.74    3.45 
  -1   1 -18   78.97    2.76 
   1  -1  19    5.03    2.07 
  -1   1 -19    5.82    0.99 
   1  -1  20  161.39    7.30 
  -1   1 -20  160.30    5.03 
   1  -1  21   58.53    3.85 
  -1   1 -21   67.91    2.67 
   1  -1  22   66.63    4.64 
  -1   1 -22   63.37    2.67 
   1  -1  23   28.13    3.26 
  -1   1 -23   18.06    2.86 
   1  -1  24    7.11    1.78 
  -1   1 -24   12.34    2.47 
   1  -1  25   39.38    2.76 
  -1   1 -25   37.71    3.75 
   1  -1  26    6.81    1.68 
   1  -1  28   28.43    2.47 
   1   0 -28    0.39    2.57 
  -1   0  28    2.67    1.78 
   1   0 -27   29.61    3.75 
  -1   0  27   37.90    4.15 
   1   0 -26   27.05    3.55 
  -1   0  26   39.98    4.74 
   1   0 -25  118.15    7.90 
  -1   0  25  106.41    7.21 
   1   0 -24   16.39    2.86 
  -1   0  24   15.69    2.57 
   1   0 -23    3.45    1.97 
  -1   0  23    5.23    2.67 
   1   0 -21    4.94    1.48 
  -1   0  21    4.64    1.97 
   1   0 -20   65.05    3.85 
  -1   0  20   76.01    2.67 
   1   0 -19    4.44    1.78 
  -1   0  19    2.67    0.69 
   1   0 -18    1.68    1.18 
  -1   0  18   -0.99    0.59 
   1   0 -17  136.42    4.05 
  -1   0  17  142.24    4.15 
   1   0 -16   33.66    1.58 
  -1   0  16   23.79    0.99 
   1   0 -15   14.51    1.09 
  -1   0  15   16.88    0.99 
   1   0 -14  221.80    5.73 
  -1   0  14  222.59    5.33 
   1   0 -13   67.91    2.76 
  -1   0  13   65.84    1.88 
   1   0 -12   45.50    1.78 
  -1   0  12   47.48    1.48 
   1   0 -11  136.12    3.65 
  -1   0  11  137.40    2.67 
   1   0 -10  393.26    9.48 
  -1   0  10  393.95    8.00 
   1   0  -9   65.15    2.07 
  -1   0   9   66.73    2.17 
   1   0  -8   -0.10    0.59 
  -1   0   8   -0.49    0.49 
   1   0  -7  755.52   17.67 
  -1   0   7  779.40   18.06 
   1   0  -6  193.17    4.84 
  -1   0   6  197.42    5.13 
   1   0  -5   11.85    1.09 
  -1   0   5   12.83    0.49 
   1   0  -4    0.10    0.59 
  -1   0   4    0.59    0.30 
   1   0  -3 3628.73   80.05 
  -1   0   3 3572.76   64.06 
   1   0  -2 1615.27   35.83 
  -1   0   2 1525.84   34.05 
   1   0  -1  947.60   17.08 
  -1   0   1  905.16   28.72 
   1   0   0    1.18    0.20 
   1   0   1  963.69   30.50 
  -1   0  -1  918.39   20.53 
   1   0   2 1476.39   32.97 
  -1   0  -2 1431.47   26.16 
   1   0   3 3444.15   53.50 
  -1   0  -3 3435.76   53.30 
   1   0   4   -0.10    0.30 
  -1   0  -4   -0.20    0.30 
   1   0   5   13.33    0.59 
  -1   0  -5   13.03    0.49 
   1   0   6  185.38    3.26 
  -1   0  -6  189.92    3.45 
   1   0   7  779.60   12.73 
  -1   0  -7  770.82   14.81 
   1   0   8    0.49    0.49 
  -1   0  -8   -0.10    0.39 
   1   0   9   73.93    1.58 
  -1   0  -9   79.66    1.97 
   1   0  10  396.32    6.81 
  -1   0 -10  382.20    7.90 
   1   0  11  123.98    2.47 
  -1   0 -11  123.98    2.76 
   1   0  12   48.47    1.38 
  -1   0 -12   48.47    1.68 
   1   0  13   59.52    1.68 
  -1   0 -13   65.84    2.17 
   1   0  14  237.69    6.02 
  -1   0 -14  226.73    5.92 
   1   0  15   17.27    0.89 
  -1   0 -15   14.71    1.28 
   1   0  16   25.07    1.09 
  -1   0 -16   25.96    1.38 
   1   0  17  153.10    7.60 
  -1   0 -17  138.39    5.43 
   1   0  18   -1.78    1.38 
  -1   0 -18   -1.09    0.49 
   1   0  19    1.58    2.37 
  -1   0 -19    1.38    0.79 
   1   0  20   87.06    5.13 
  -1   0 -20   74.13    2.57 
   1   0  21   -2.96    1.48 
  -1   0 -21    3.26    0.79 
   1   0  22    2.47    1.68 
  -1   0 -22    7.21    1.78 
   1   0  23   -0.69    2.67 
  -1   0 -23    9.28    2.07 
   1   0  24   10.96    2.96 
  -1   0 -24   17.67    2.27 
   1   0  25  118.06    7.80 
  -1   0 -25  101.97    6.61 
   1   0  26   20.73    3.55 
  -1   0 -26   24.97    2.96 
   1   0  27   25.17    4.05 
  -1   0 -27   28.03    3.45 
   1   0  28   -0.99    2.96 
  -1   0 -28   -0.69    1.48 
  -1  -1  28   33.17    2.76 
  -1  -1  27   11.15    2.17 
   1   1 -26   14.21    2.96 
  -1  -1  26   14.81    2.17 
   1   1 -25   39.98    4.15 
  -1  -1  25   36.23    2.47 
   1   1 -24    8.69    2.47 
  -1  -1  24    9.87    1.78 
   1   1 -23   35.63    2.07 
  -1  -1  23   24.97    3.06 
   1   1 -22   58.24    2.76 
  -1  -1  22   68.11    4.44 
   1   1 -21   59.62    2.76 
  -1  -1  21   54.39    4.24 
   1   1 -20  137.80    4.84 
  -1  -1  20  148.66    4.64 
   1   1 -19    4.84    1.09 
  -1  -1  19    7.70    1.88 
   1   1 -18   74.13    2.76 
  -1  -1  18   69.89    2.57 
   1   1 -17   53.20    2.37 
  -1  -1  17   38.10    2.86 
   1   1 -16   82.22    2.76 
  -1  -1  16   91.50    4.74 
   1   1 -15    6.71    0.99 
  -1  -1  15    4.34    0.79 
   1   1 -14   92.39    2.96 
  -1  -1  14   86.37    2.86 
   1   1 -13   31.69    1.58 
  -1  -1  13   37.61    1.68 
   1   1 -12  279.94    7.11 
  -1  -1  12  287.14    7.70 
   1   1 -11  314.58    7.90 
  -1  -1  11  325.44    7.11 
   1   1 -10  766.28   25.17 
  -1  -1  10  786.31   15.40 
   1   1  -9 1547.65   49.45 
  -1  -1   9 1537.78   29.12 
  -1  -1   8  638.74   15.10 
   1   1  -7  698.36   23.10 
  -1  -1   7  675.56   15.79 
   1   1  -6 1351.13   43.04 
  -1  -1   6 1387.35   31.59 
   1   1  -5  554.84   13.52 
  -1  -1   5  559.88   13.42 
   1   1  -4  304.62   10.36 
  -1  -1   4  293.76    5.82 
   1   1  -3 2042.28   46.20 
  -1  -1   3 1990.56   36.42 
   1   1  -2 1535.22   49.26 
  -1  -1   2 1520.81   28.03 
   1   1  -1  122.10    3.16 
  -1  -1   1  126.05    3.26 
   1   1   0  197.02    3.26 
  -1  -1   0  191.40    4.94 
   1   1   1  132.86    2.76 
  -1  -1  -1  133.65    3.45 
   1   1   2 1492.48   27.34 
  -1  -1  -2 1477.37   20.83 
   1   1   3 1963.71   44.12 
  -1  -1  -3 1977.63   30.90 
   1   1   4  290.60    5.73 
  -1  -1  -4  288.72    4.84 
   1   1   5  541.22    8.88 
  -1  -1  -5  537.96    8.79 
   1   1   6 1312.73   20.83 
  -1  -1  -6 1351.42   25.37 
   1   1   7  670.23   12.63 
  -1  -1  -7  666.88   10.96 
   1   1   8  624.63   10.07 
  -1  -1  -8  633.02   10.46 
   1   1   9 1526.93   24.28 
  -1  -1  -9 1486.85   23.79 
   1   1  10  774.17   12.54 
  -1  -1 -10  777.83   15.10 
   1   1  11  328.60    6.51 
  -1  -1 -11  333.83    6.91 
   1   1  12  298.20    8.00 
  -1  -1 -12  272.44    6.61 
   1   1  13   36.62    1.78 
  -1  -1 -13   41.95    1.48 
   1   1  14   83.51    2.96 
  -1  -1 -14   82.62    2.47 
   1   1  15    3.45    1.97 
  -1  -1 -15    6.61    0.59 
   1   1  16   96.24    4.54 
  -1  -1 -16   80.35    2.37 
   1   1  17   55.67    4.05 
  -1  -1 -17   48.96    1.78 
   1   1  18   76.60    4.64 
  -1  -1 -18   65.64    2.17 
   1   1  19    5.82    2.07 
  -1  -1 -19    7.70    1.88 
   1   1  20  140.76    7.30 
  -1  -1 -20  152.31    7.70 
   1   1  21   67.12    4.64 
  -1  -1 -21   64.95    4.15 
   1   1  22   75.12    5.03 
  -1  -1 -22   70.38    4.24 
   1   1  23   24.97    3.85 
  -1  -1 -23   27.14    2.86 
   1   1  24    8.59    2.57 
  -1  -1 -24   17.96    2.96 
   1   1  25   41.16    3.95 
  -1  -1 -25   43.04    4.24 
   1   1  26   10.76    2.76 
  -1  -1 -26   20.93    2.57 
   1   1  27    8.59    2.67 
  -1  -1 -27   19.54    3.16 
   1   1  28   24.08    3.55 
  -1  -1 -28   29.02    4.24 
  -1  -2  27   15.00    1.97 
  -1  -2  26   49.55    3.36 
  -1  -2  25    9.28    1.58 
  -1  -2  24    3.16    1.48 
   1   2 -23   45.70    2.27 
  -1  -2  23   40.37    2.67 
   1   2 -22   70.18    2.96 
  -1  -2  22   72.95    3.26 
   1   2 -21    8.98    1.28 
  -1  -2  21    9.08    1.38 
   1   2 -20    4.24    0.99 
  -1  -2  20    1.68    0.99 
   1   2 -19   67.71    2.86 
  -1  -2  19   65.54    2.17 
   1   2 -18    4.44    1.09 
  -1  -2  18    6.02    0.99 
   1   2 -17  101.08    3.45 
  -1  -2  17   98.41    3.55 
   1   2 -16   40.37    1.97 
  -1  -2  16   43.23    1.97 
   1   2 -15   50.64    1.97 
  -1  -2  15   46.20    2.27 
   1   2 -14    2.37    0.79 
  -1  -2  14    1.58    0.79 
   1   2 -13  271.84   10.17 
  -1  -2  13  253.29    5.82 
   1   2 -12  199.49    7.80 
  -1  -2  12  199.79    4.54 
   1   2 -11   35.73    2.27 
  -1  -2  11   45.41    1.48 
   1   2 -10  813.46   18.95 
  -1  -2  10  790.26   13.42 
   1   2  -9  736.37   17.27 
  -1  -2   9  759.96   12.73 
   1   2  -8   95.94    2.96 
  -1  -2   8  100.39    2.07 
   1   2  -7  103.64    4.34 
  -1  -2   7  115.09    2.67 
   1   2  -6 1442.33   47.97 
  -1  -2   6 1471.06   27.14 
   1   2  -5 1108.80   25.66 
  -1  -2   5 1128.93   35.73 
   1   2  -4  565.50   13.62 
  -1  -2   4  554.45   10.56 
   1   2  -3  428.20   10.07 
  -1  -2   3  422.67   10.27 
   1   2  -2  251.02    6.02 
  -1  -2   2  256.84    6.42 
   1   2  -1 1782.78   40.17 
  -1  -2   1 1734.91   27.54 
   1   2   0   12.73    0.89 
  -1  -2   0   11.25    0.69 
   1   2   1 1781.10   28.33 
  -1  -2  -1 1763.63   38.99 
   1   2   2  271.05    6.91 
  -1  -2  -2  260.00    5.13 
   1   2   3  421.88    8.19 
  -1  -2  -3  406.09    6.71 
   1   2   4  557.61    9.28 
  -1  -2  -4  560.37    9.18 
   1   2   5 1100.31   25.47 
  -1  -2  -5 1123.01   21.12 
   1   2   6 1517.75   28.03 
  -1  -2  -6 1457.63   27.05 
   1   2   7  113.52    2.57 
  -1  -2  -7  114.30    2.17 
   1   2   8  126.74    5.73 
  -1  -2  -8  112.13    3.65 
   1   2   9  749.00   14.31 
  -1  -2  -9  746.34   14.71 
   1   2  10  801.52   15.30 
  -1  -2 -10  764.01   15.10 
   1   2  11   51.43    1.68 
  -1  -2 -11   47.87    2.47 
   1   2  12  186.36    5.43 
  -1  -2 -12  207.58    7.90 
   1   2  13  258.91    7.30 
  -1  -2 -13  261.28   10.07 
   1   2  14   -0.69    1.38 
  -1  -2 -14    0.99    1.28 
   1   2  15   52.12    2.57 
  -1  -2 -15   60.11    3.16 
   1   2  16   41.95    3.45 
  -1  -2 -16   40.67    2.76 
   1   2  17  111.34    6.02 
  -1  -2 -17   96.14    4.54 
   1   2  18    7.30    1.88 
  -1  -2 -18    8.79    1.88 
   1   2  19   66.83    4.74 
  -1  -2 -19   63.77    3.95 
   1   2  20    0.79    2.47 
  -1  -2 -20    5.03    1.97 
   1   2  21    4.94    3.26 
  -1  -2 -21   14.81    2.47 
   1   2  22   63.37    4.94 
  -1  -2 -22   86.76    4.94 
   1   2  23   27.24    3.55 
  -1  -2 -23   44.81    3.85 
   1   2  24    2.86    2.47 
  -1  -2 -24    7.40    2.27 
   1   2  25    2.17    2.07 
   1   2  26   47.87    4.34 
  -1  -2 -26   57.94    4.74 
   1   2  27   13.62    2.96 
  -1  -2 -27   12.14    2.86 
  -1  -3  27   13.23    1.68 
  -1  -3  26    0.39    1.09 
  -1  -3  25    7.11    1.68 
   1   3 -24   49.16    3.75 
  -1  -3  24   39.78    2.67 
   1   3 -23   28.63    2.67 
  -1  -3  23   17.67    2.27 
   1   3 -22  106.41    5.92 
  -1  -3  22  101.97    4.34 
   1   3 -21   28.23    2.67 
  -1  -3  21   25.37    1.97 
   1   3 -20    7.50    2.07 
  -1  -3  20    5.13    1.28 
   1   3 -19   18.16    1.88 
  -1  -3  19   12.04    1.48 
   1   3 -18   20.83    2.47 
  -1  -3  18   29.81    1.78 
   1   3 -17   62.98    3.55 
  -1  -3  17   68.90    2.76 
   1   3 -16    9.08    1.58 
  -1  -3  16    1.88    0.99 
   1   3 -15   18.66    1.97 
  -1  -3  15   21.81    1.38 
   1   3 -14   24.87    2.37 
  -1  -3  14   15.30    1.18 
   1   3 -13   30.50    2.47 
  -1  -3  13   26.85    1.18 
   1   3 -12  191.10    7.21 
  -1  -3  12  183.99    4.15 
   1   3 -11  243.42    8.88 
  -1  -3  11  259.01    5.63 
   1   3 -10   60.31    3.36 
  -1  -3  10   57.94    1.48 
   1   3  -9  302.64   11.15 
  -1  -3   9  314.39    5.82 
   1   3  -8  369.17   13.03 
  -1  -3   8  364.33    6.42 
   1   3  -7  204.52    5.33 
  -1  -3   7  209.76    3.95 
   1   3  -6 1953.15   44.12 
  -1  -3   6 1937.46   30.70 
   1   3  -5  175.50    4.64 
  -1  -3   5  171.46    6.12 
   1   3  -4  328.01    8.29 
  -1  -3   4  315.77    8.49 
   1   3  -3 1998.06   45.01 
  -1  -3   3 1935.68   43.83 
   1   3  -2  269.97    6.81 
  -1  -3   2  279.64    5.53 
   1   3  -1  498.78    9.57 
  -1  -3   1  490.88    8.09 
   1   3   0  252.20    5.03 
  -1  -3   0  242.63    4.15 
   1   3   1  498.28    8.29 
  -1  -3  -1  489.89    8.19 
   1   3   2  279.94    4.84 
  -1  -3  -2  276.19    5.53 
   1   3   3 1941.21   35.44 
  -1  -3  -3 1939.43   36.03 
   1   3   4  317.94    6.12 
  -1  -3  -4  315.08    7.80 
   1   3   5  168.10    3.55 
  -1  -3  -5  174.32    3.65 
   1   3   6 1946.04   35.54 
  -1  -3  -6 1910.31   35.34 
   1   3   7  220.42    4.64 
  -1  -3  -7  212.72    4.64 
   1   3   8  346.96    7.01 
  -1  -3  -8  347.65    7.11 
   1   3   9  300.96    7.30 
  -1  -3  -9  298.20    7.30 
   1   3  10   60.51    1.78 
  -1  -3 -10   67.42    2.27 
   1   3  11  256.94    5.53 
  -1  -3 -11  252.00    6.61 
   1   3  12  180.93    4.84 
  -1  -3 -12  192.78    5.13 
   1   3  13   28.13    1.58 
  -1  -3 -13   25.96    1.28 
   1   3  14   17.57    0.99 
  -1  -3 -14   22.51    2.07 
   1   3  15   22.41    1.48 
  -1  -3 -15   21.12    2.07 
   1   3  16    2.67    0.89 
  -1  -3 -16    7.11    1.68 
   1   3  17   50.14    3.75 
  -1  -3 -17   59.92    3.45 
   1   3  18   30.80    3.06 
  -1  -3 -18   20.14    2.17 
   1   3  19   10.07    2.67 
  -1  -3 -19    2.27    1.38 
   1   3  20   -1.78    2.57 
  -1  -3 -20    6.12    1.88 
   1   3  21   10.86    3.16 
  -1  -3 -21   23.30    2.86 
   1   3  22   96.83    5.73 
  -1  -3 -22   94.86    5.53 
   1   3  23   19.05    3.65 
  -1  -3 -23   24.97    2.86 
   1   3  24   51.92    4.44 
  -1  -3 -24   36.62    3.26 
   1   3  25   -1.48    2.07 
  -1  -3 -25    1.97    1.97 
   1   3  26   -5.33    1.97 
  -1  -3 -26   -1.28    1.58 
   1   3  27    6.02    2.17 
  -1  -3 -27    2.07    2.37 
  -1  -4  27    2.96    1.58 
  -1  -4  26   60.11    3.45 
   1   4 -25   53.60    4.24 
  -1  -4  25   47.68    3.26 
   1   4 -24   26.75    2.86 
  -1  -4  24   35.04    2.27 
   1   4 -23   16.19    2.57 
  -1  -4  23   13.62    2.37 
   1   4 -22    7.90    1.88 
  -1  -4  22    7.70    1.58 
  -1  -4  21   73.44    3.06 
   1   4 -20   19.15    1.97 
  -1  -4  20   24.48    1.88 
   1   4 -19    0.00    1.68 
  -1  -4  19    4.05    0.99 
   1   4 -18   27.54    2.86 
  -1  -4  18   31.19    1.78 
   1   4 -17  207.68    9.18 
  -1  -4  17  225.75    6.42 
  -1  -4  16   19.74    1.48 
   1   4 -15  376.87   13.92 
  -1  -4  15  363.45    9.18 
   1   4 -14   33.17    2.27 
  -1  -4  14   41.85    2.76 
   1   4 -13   13.03    1.97 
  -1  -4  13   17.47    1.28 
   1   4 -12  189.52    7.70 
  -1  -4  12  207.49    5.63 
   1   4 -11  206.30    7.70 
  -1  -4  11  207.39    5.53 
   1   4 -10   20.14    1.88 
  -1  -4  10   12.14    0.79 
   1   4  -9  174.32    6.91 
  -1  -4   9  178.07    3.95 
   1   4  -8 1101.98   25.17 
  -1  -4   8 1099.32   18.36 
   1   4  -7   81.63    2.86 
  -1  -4   7   76.60    1.97 
   1   4  -6  452.88   10.96 
  -1  -4   6  442.22    8.59 
   1   4  -5  193.77    5.13 
  -1  -4   5  188.04    3.95 
   1   4  -4 1229.32   28.23 
  -1  -4   4 1176.71   21.62 
   1   4  -3 2279.19   51.23 
  -1  -4   3 2251.25   51.13 
   1   4  -2   16.68    1.18 
  -1  -4   2   18.85    2.96 
   1   4  -1   21.12    0.69 
  -1  -4   1   20.43    0.59 
   1   4   0   46.10    1.28 
  -1  -4   0   44.52    1.09 
   1   4   1   25.17    1.18 
  -1  -4  -1   22.41    0.79 
   1   4   2   15.50    0.69 
  -1  -4  -2   16.88    0.99 
   1   4   3 2240.99   35.44 
  -1  -4  -3 2255.50   50.74 
   1   4   4 1227.44   19.64 
  -1  -4  -4 1221.92   29.12 
   1   4   5  197.12    4.15 
  -1  -4  -5  192.48    4.34 
   1   4   6  431.95    8.39 
  -1  -4  -6  409.84    9.87 
   1   4   7   69.98    2.07 
  -1  -4  -7   74.23    3.16 
   1   4   8 1083.43   20.33 
  -1  -4  -8 1088.66   20.24 
   1   4   9  189.82    5.43 
  -1  -4  -9  203.14    4.05 
   1   4  10   13.42    0.79 
  -1  -4 -10   13.82    0.59 
   1   4  11  214.20    6.22 
  -1  -4 -11  200.87    5.63 
   1   4  12  211.53    6.42 
  -1  -4 -12  224.56    6.12 
   1   4  13    7.90    0.99 
  -1  -4 -13    9.28    0.89 
   1   4  14   43.33    2.07 
  -1  -4 -14   47.48    2.47 
   1   4  15  356.63    9.67 
  -1  -4 -15  340.35   13.03 
   1   4  16   33.46    1.78 
  -1  -4 -16   26.26    2.57 
   1   4  17  190.21    6.12 
  -1  -4 -17  228.71    9.48 
   1   4  18   21.42    2.86 
  -1  -4 -18   34.05    3.06 
   1   4  19    7.01    2.17 
  -1  -4 -19    2.76    1.88 
   1   4  20   44.91    4.05 
  -1  -4 -20   38.60    3.06 
   1   4  21   65.84    4.64 
  -1  -4 -21   76.50    4.74 
   1   4  22   17.18    3.16 
  -1  -4 -22   11.55    1.97 
   1   4  23   28.43    3.85 
  -1  -4 -23   32.97    2.76 
   1   4  24   37.11    4.34 
  -1  -4 -24   28.23    3.06 
   1   4  25   57.84    5.73 
   1   4  27   22.11    3.95 
  -1  -4 -27    1.09    2.17 
  -1  -5  26   46.89    4.24 
  -1  -5  25   -1.28    1.18 
   1   5 -24   -3.16    1.68 
  -1  -5  24    2.76    2.17 
   1   5 -23    1.88    1.97 
  -1  -5  23    3.65    1.48 
   1   5 -22    1.28    2.17 
  -1  -5  22   11.06    1.68 
   1   5 -21    2.47    1.48 
  -1  -5  21    0.49    1.09 
   1   5 -20   23.59    2.76 
  -1  -5  20   18.75    1.58 
   1   5 -19   89.53    5.03 
  -1  -5  19   89.43    3.36 
   1   5 -18   97.82    5.73 
  -1  -5  18   91.01    3.36 
  -1  -5  17   23.20    1.48 
   1   5 -16   23.20    2.76 
  -1  -5  16   18.16    1.48 
   1   5 -15   55.28    3.65 
  -1  -5  15   48.76    2.07 
   1   5 -14   24.38    2.76 
  -1  -5  14   19.25    1.28 
   1   5 -13    6.02    1.58 
  -1  -5  13    0.89    0.69 
   1   5 -12   47.18    3.26 
  -1  -5  12   45.31    1.78 
   1   5 -11  140.07    6.42 
  -1  -5  11  145.60    4.15 
   1   5 -10  216.86    5.73 
  -1  -5  10  207.49    5.33 
   1   5  -9   80.05    2.67 
  -1  -5   9   70.08    2.07 
   1   5  -8  152.01    4.44 
  -1  -5   8  150.43    3.85 
   1   5  -7  388.62   10.07 
  -1  -5   7  374.90    8.88 
   1   5  -6  129.41    3.85 
  -1  -5   6  119.34    2.96 
   1   5  -5  241.05    6.32 
  -1  -5   5  236.41    8.79 
   1   5  -4 1228.23   28.33 
  -1  -5   4 1155.09   37.11 
   1   5  -3  598.67   15.30 
  -1  -5   3  575.37   19.64 
   1   5  -2  416.95   10.56 
  -1  -5   2  402.14   14.71 
   1   5  -1  371.44    7.30 
  -1  -5   1  384.47    9.57 
   1   5   0  218.94    4.74 
  -1  -5   0  222.69    6.32 
   1   5   1  377.17    7.60 
  -1  -5  -1  399.57   10.36 
   1   5   2  415.47    8.19 
  -1  -5  -2  413.49   10.86 
   1   5   3  588.01    9.87 
  -1  -5  -3  598.67   15.10 
   1   5   4 1177.10   19.05 
  -1  -5  -4 1141.57   37.02 
   1   5   5  237.79    4.24 
  -1  -5  -5  238.68    8.79 
   1   5   6  124.37    2.57 
  -1  -5  -6  123.78    3.55 
   1   5   7  368.18    6.51 
  -1  -5  -7  374.80    7.40 
   1   5   8  146.68    3.16 
  -1  -5  -8  149.54    3.26 
   1   5   9   74.92    2.17 
  -1  -5  -9   71.76    2.37 
   1   5  10  207.09    5.13 
  -1  -5 -10  205.41    4.34 
   1   5  11  134.93    4.54 
  -1  -5 -11  136.02    2.86 
   1   5  12   39.38    1.78 
  -1  -5 -12   37.81    1.58 
   1   5  13    0.00    0.79 
  -1  -5 -13    1.88    0.59 
   1   5  14   19.45    1.38 
  -1  -5 -14   20.63    2.17 
   1   5  15   52.61    2.47 
  -1  -5 -15   42.54    1.88 
   1   5  16   18.36    1.48 
  -1  -5 -16   13.92    1.68 
   1   5  17   16.78    1.38 
  -1  -5 -17   27.44    2.57 
   1   5  18   99.20    5.92 
  -1  -5 -18   75.61    4.24 
   1   5  19   76.20    5.33 
  -1  -5 -19   86.17    5.03 
   1   5  20   12.34    3.16 
  -1  -5 -20   14.91    2.27 
  -1  -5 -21   -0.59    1.88 
   1   5  22   11.94    3.65 
  -1  -5 -22    0.59    1.78 
   1   5  23   14.21    3.55 
  -1  -5 -23   13.72    2.67 
   1   5  24   -3.75    2.67 
  -1  -5 -24    3.85    2.27 
   1   5  25    5.43    3.16 
  -1  -5 -25   -0.89    1.28 
   1   5  26   20.83    4.34 
  -1  -5 -26   25.27    3.75 
  -1  -6  26    3.06    1.78 
   1   6 -25   22.21    2.76 
  -1  -6  25    9.77    1.97 
   1   6 -24   35.83    3.85 
  -1  -6  24   45.41    4.05 
   1   6 -23   41.75    3.95 
  -1  -6  23   35.73    3.36 
   1   6 -22   76.01    4.94 
  -1  -6  22   97.52    5.13 
   1   6 -21   19.84    3.36 
  -1  -6  21   13.72    1.48 
   1   6 -20   -2.27    1.18 
  -1  -6  20    0.99    1.09 
   1   6 -19   37.31    3.75 
  -1  -6  19   38.10    2.17 
   1   6 -18   16.39    2.67 
  -1  -6  18   23.49    2.27 
   1   6 -17  145.50    7.11 
  -1  -6  17  150.63    4.94 
   1   6 -16   13.23    2.57 
  -1  -6  16   11.35    1.28 
   1   6 -15   18.46    2.96 
  -1  -6  15   12.44    1.09 
   1   6 -14  115.98    5.82 
  -1  -6  14   97.23    3.45 
   1   6 -13   72.75    4.54 
  -1  -6  13   78.37    2.67 
   1   6 -12    3.55    1.48 
  -1  -6  12    7.01    0.79 
   1   6 -11  113.32    5.33 
  -1  -6  11  115.00    3.26 
   1   6 -10  132.66    6.22 
  -1  -6  10  123.29    3.36 
   1   6  -9   51.53    3.65 
  -1  -6   9   62.58    1.88 
   1   6  -8   49.95    2.07 
  -1  -6   8   47.48    1.48 
   1   6  -7  136.12    4.34 
  -1  -6   7  137.80    5.43 
   1   6  -6  292.08    7.90 
  -1  -6   6  278.95    9.67 
   1   6  -5  496.21   12.24 
  -1  -6   5  464.72   16.19 
   1   6  -4  763.02   18.66 
  -1  -6   4  743.87   25.47 
   1   6  -3   32.38    1.88 
  -1  -6   3   64.16    7.90 
   1   6  -2  331.27    6.51 
  -1  -6   2  360.58   13.33 
   1   6  -1  311.52    6.51 
  -1  -6   1  315.08    8.79 
   1   6   0  724.23   14.21 
  -1  -6   0  840.11   20.83 
   1   6   1  308.56    6.51 
  -1  -6  -1  304.12    7.90 
   1   6   2  329.19    6.81 
  -1  -6  -2  324.26    8.09 
   1   6   3   34.94    1.38 
  -1  -6  -3   40.27    5.73 
   1   6   4  743.47   14.31 
   1   6   5  475.28    9.08 
  -1  -6  -5  487.33   12.54 
   1   6   6  299.68    6.22 
  -1  -6  -6  280.83    7.40 
   1   6   7  136.51    2.96 
  -1  -6  -7  128.12    3.06 
   1   6   8   45.70    1.38 
  -1  -6  -8   44.81    1.68 
   1   6   9   67.81    1.68 
  -1  -6  -9   62.09    1.68 
   1   6  10  120.72    2.76 
  -1  -6 -10  116.18    2.76 
   1   6  11  103.74    2.47 
  -1  -6 -11  105.72    2.47 
   1   6  12    1.38    0.79 
  -1  -6 -12    5.33    0.79 
   1   6  13   77.78    2.67 
  -1  -6 -13   78.77    1.97 
   1   6  14  112.92    3.75 
  -1  -6 -14  124.37    5.73 
   1   6  15   14.61    1.18 
  -1  -6 -15   18.36    1.18 
   1   6  16   17.57    1.38 
  -1  -6 -16   15.10    1.58 
   1   6  17  144.51    7.50 
  -1  -6 -17  164.55    7.01 
   1   6  18   13.23    3.16 
  -1  -6 -18   18.85    2.17 
   1   6  19   24.38    3.26 
  -1  -6 -19   40.08    2.96 
   1   6  20    8.00    3.36 
  -1  -6 -20    2.67    2.07 
   1   6  21   19.64    3.55 
  -1  -6 -21   19.25    2.76 
   1   6  22   85.78    5.92 
  -1  -6 -22   80.45    5.03 
   1   6  23   50.44    5.13 
  -1  -6 -23   43.73    4.05 
   1   6  24   43.83    4.64 
   1   6  25   11.65    2.67 
  -1  -6 -25   11.65    2.27 
   1   6  26    2.17    2.07 
  -1  -6 -26   13.42    2.37 
   1   7 -25   13.03    2.27 
  -1  -7  25    8.69    2.57 
   1   7 -24    6.91    2.47 
  -1  -7  24    8.88    2.37 
   1   7 -23   26.85    3.95 
  -1  -7  23   27.54    3.26 
   1   7 -22   33.36    3.75 
  -1  -7  22   33.86    3.55 
   1   7 -21   16.98    2.96 
  -1  -7  21   18.56    2.27 
   1   7 -20  119.34    6.81 
  -1  -7  20  121.02    6.02 
   1   7 -19   13.03    2.47 
  -1  -7  19   20.83    1.48 
   1   7 -18   55.47    4.84 
  -1  -7  18   45.80    2.27 
  -1  -7  17   31.39    1.88 
   1   7 -16  174.52    7.80 
  -1  -7  16  157.84    4.64 
   1   7 -15   33.46    2.86 
  -1  -7  15   25.37    2.47 
   1   7 -14   70.97    5.53 
  -1  -7  14   62.88    2.37 
   1   7 -13    7.70    2.37 
  -1  -7  13   11.15    0.99 
   1   7 -12   25.27    3.16 
  -1  -7  12   25.37    1.18 
   1   7 -11   73.04    4.24 
  -1  -7  11   67.71    2.17 
   1   7 -10    3.16    1.48 
  -1  -7  10    6.91    0.49 
   1   7  -9   77.68    4.34 
  -1  -7   9   80.65    4.05 
   1   7  -8   51.03    3.45 
  -1  -7   8   50.14    2.76 
   1   7  -7   17.87    2.07 
  -1  -7   7   24.68    2.07 
   1   7  -6    2.57    1.28 
  -1  -7   6    2.76    1.09 
   1   7  -5  177.68    7.50 
  -1  -7   5  211.63    8.00 
   1   7  -4   79.26    4.64 
  -1  -7   4   90.02    4.74 
   1   7  -3   30.99    2.47 
  -1  -7   3   46.99    3.26 
   1   7  -2  190.31    7.60 
  -1  -7   2  196.33    7.80 
   1   7  -1   62.19    2.67 
  -1  -7   1   62.58    3.26 
   1   7   0  387.73    9.57 
  -1  -7   0  376.08    9.57 
   1   7   1   45.41    1.68 
  -1  -7  -1   57.05    4.34 
   1   7   2  176.29    4.74 
  -1  -7  -2  181.03    4.94 
   1   7   3   32.87    1.48 
  -1  -7  -3   34.75    1.38 
   1   7   4   80.84    2.57 
  -1  -7  -4   79.95    2.27 
   1   7   5  183.80    4.94 
  -1  -7  -5  192.78    5.23 
   1   7   6    2.27    1.28 
  -1  -7  -6    2.67    0.69 
   1   7   7   16.39    0.79 
  -1  -7  -7   18.26    1.09 
   1   7   8   56.17    1.68 
  -1  -7  -8   51.43    1.58 
   1   7   9   66.23    1.88 
  -1  -7  -9   62.48    1.78 
   1   7  10    8.39    0.69 
  -1  -7 -10    9.38    0.69 
   1   7  11   65.64    1.78 
  -1  -7 -11   65.44    1.88 
   1   7  12   24.38    0.89 
  -1  -7 -12   28.82    1.48 
   1   7  13    7.11    0.89 
  -1  -7 -13    9.57    0.69 
   1   7  14   63.57    3.95 
  -1  -7 -14   53.20    2.27 
   1   7  15   22.41    1.58 
  -1  -7 -15   26.95    1.38 
   1   7  16  195.05    9.28 
  -1  -7 -16  161.78    4.94 
   1   7  18   45.50    4.05 
  -1  -7 -18   45.11    3.55 
   1   7  19   11.65    3.16 
  -1  -7 -19   20.93    2.27 
   1   7  20  143.03    7.80 
  -1  -7 -20  137.21    6.61 
   1   7  21   19.94    2.67 
  -1  -7 -21   25.96    3.36 
   1   7  22   36.72    4.64 
  -1  -7 -22   43.53    4.24 
   1   7  23   40.77    4.84 
  -1  -7 -23   40.08    4.05 
   1   7  24   15.99    3.65 
  -1  -7 -24   20.14    3.26 
   1   7  25   11.45    4.05 
  -1  -7 -25    5.13    2.37 
   1   8 -24    8.19    3.06 
  -1  -8  24   11.85    2.57 
   1   8 -23    6.61    2.96 
  -1  -8  23    8.59    2.47 
   1   8 -22    2.37    2.47 
  -1  -8  22    2.57    2.17 
   1   8 -21   14.91    2.57 
  -1  -8  21   12.34    1.97 
   1   8 -20   30.20    3.85 
  -1  -8  20   33.56    2.96 
   1   8 -19   27.05    3.36 
  -1  -8  19   11.25    2.27 
   1   8 -18   28.53    3.55 
  -1  -8  18   23.79    2.17 
   1   8 -17   15.20    2.76 
  -1  -8  17    5.92    1.58 
   1   8 -16   57.84    4.54 
  -1  -8  16   52.12    3.55 
   1   8 -15   59.82    4.44 
  -1  -8  15   59.03    2.37 
   1   8 -14   32.67    3.36 
  -1  -8  14   46.10    1.78 
   1   8 -13  112.82    5.73 
  -1  -8  13  105.03    3.06 
   1   8 -12  132.66    6.32 
  -1  -8  12  144.71    3.85 
   1   8 -11    7.90    2.57 
  -1  -8  11    0.20    1.09 
   1   8 -10   11.55    3.06 
  -1  -8  10    0.49    1.68 
   1   8  -9  185.77    9.38 
  -1  -8   9  204.92    8.19 
   1   8  -8   87.55    5.23 
  -1  -8   8   95.25    4.94 
   1   8  -7  103.35    5.82 
  -1  -8   7   94.86    4.44 
   1   8  -6   56.56    3.75 
  -1  -8   6   50.05    3.36 
   1   8  -5  282.21   11.06 
  -1  -8   5  261.08   10.07 
   1   8  -4    8.69    2.07 
  -1  -8   4   20.33    4.05 
   1   8  -3  296.52   11.45 
  -1  -8   3  299.38   11.15 
   1   8  -2  151.62    6.71 
  -1  -8   2  158.82    5.92 
   1   8  -1    2.67    0.59 
  -1  -8   1    6.81    1.38 
   1   8   0  528.39   12.63 
  -1  -8   0  520.59   12.83 
   1   8   1    0.79    0.59 
  -1  -8  -1    5.03    1.38 
   1   8   2  148.36    4.24 
  -1  -8  -2  117.66    3.65 
   1   8   3  284.38    7.40 
  -1  -8  -3  278.46    7.60 
   1   8   4   10.76    1.18 
  -1  -8  -4   16.19    1.28 
   1   8   5  269.08    7.11 
  -1  -8  -5  288.13   10.07 
   1   8   6   47.48    2.07 
  -1  -8  -6   48.27    2.07 
   1   8   7   86.76    4.24 
  -1  -8  -7  103.05    4.44 
   1   8   8   87.06    2.96 
  -1  -8  -8  101.37    2.76 
   1   8   9  189.03    5.23 
  -1  -8  -9  195.05    4.34 
   1   8  10    4.34    0.59 
  -1  -8 -10    4.05    0.79 
   1   8  11    0.49    0.49 
  -1  -8 -11   -1.68    0.49 
   1   8  12  141.45    3.55 
  -1  -8 -12  143.52    3.65 
   1   8  13   91.40    3.36 
  -1  -8 -13   96.14    2.57 
   1   8  14   49.85    4.05 
  -1  -8 -14   48.07    2.17 
  -1  -8 -15   54.49    2.27 
   1   8  16   59.52    4.54 
   1   8  18   30.70    3.45 
  -1  -8 -18   18.95    2.27 
   1   8  19   12.63    2.76 
  -1  -8 -19   21.32    2.76 
   1   8  20   29.12    3.75 
  -1  -8 -20   35.73    3.45 
   1   8  21   12.04    3.26 
  -1  -8 -21   18.75    3.65 
   1   8  22   -4.15    3.06 
  -1  -8 -22    0.39    1.48 
   1   8  23    8.29    2.37 
  -1  -8 -23    4.74    1.68 
   1   8  24    9.38    2.86 
  -1  -8 -24   14.71    2.67 
   1   9 -23    2.27    2.76 
  -1  -9  23   11.45    2.17 
   1   9 -22    8.88    2.96 
  -1  -9  22   24.08    3.06 
   1   9 -21   38.20    4.44 
  -1  -9  21   35.44    3.65 
   1   9 -20   13.92    3.45 
  -1  -9  20   21.62    2.86 
  -1  -9  19    3.95    1.58 
   1   9 -18   44.12    4.05 
  -1  -9  18   67.42    4.44 
   1   9 -17   25.86    3.95 
   1   9 -16   58.34    4.84 
  -1  -9  16   49.16    3.65 
   1   9 -15    5.03    2.96 
  -1  -9  15    3.75    1.78 
   1   9 -14   43.04    3.75 
  -1  -9  14   52.12    3.45 
   1   9 -13    2.07    2.07 
  -1  -9  13   13.52    1.88 
   1   9 -12   37.21    3.85 
  -1  -9  12   43.93    2.86 
   1   9 -11   -2.47    1.78 
  -1  -9  11    3.26    1.88 
   1   9 -10   21.81    3.26 
  -1  -9  10   34.55    3.16 
   1   9  -9   48.27    3.85 
  -1  -9   9   31.78    2.57 
   1   9  -8   62.78    3.85 
  -1  -9   8   74.13    4.34 
   1   9  -7  101.18    6.02 
  -1  -9   7   90.61    4.44 
   1   9  -6   30.50    3.36 
  -1  -9   6   27.24    2.27 
   1   9  -5   99.70    5.33 
  -1  -9   5  116.08    5.13 
   1   9  -4   47.38    3.85 
  -1  -9   4   47.68    3.55 
   1   9  -3   50.34    3.26 
  -1  -9   3   36.03    1.97 
   1   9  -2   36.23    3.75 
  -1  -9   2   22.31    1.58 
   1   9  -1   49.85    1.68 
  -1  -9   1   48.27    2.27 
   1   9   0    6.91    0.69 
  -1  -9   0    7.11    1.18 
   1   9   1   48.56    1.88 
  -1  -9  -1   44.32    1.97 
   1   9   2   31.69    1.48 
  -1  -9  -2   25.57    1.78 
   1   9   3   36.72    1.78 
  -1  -9  -3   43.43    3.06 
   1   9   4   53.50    3.36 
  -1  -9  -4   37.81    2.57 
   1   9   5   83.31    2.86 
  -1  -9  -5   84.40    3.75 
   1   9   6   27.93    1.78 
  -1  -9  -6   35.44    2.76 
   1   9   7   99.10    3.45 
  -1  -9  -7   97.23    4.54 
   1   9   8   68.90    2.67 
  -1  -9  -8   64.65    3.36 
   1   9   9   43.53    2.07 
  -1  -9  -9   45.60    2.07 
   1   9  10   20.73    1.48 
  -1  -9 -10   19.54    1.09 
   1   9  11    7.40    0.89 
  -1  -9 -11    2.27    0.59 
   1   9  12   54.98    2.27 
  -1  -9 -12   47.87    3.06 
   1   9  13   15.00    2.57 
  -1  -9 -13    7.70    0.99 
   1   9  14   54.68    4.54 
  -1  -9 -14   69.89    2.76 
  -1  -9 -15   11.65    1.18 
   1   9  16   43.63    4.15 
  -1  -9 -16   66.63    4.24 
   1   9  17   34.15    3.85 
  -1  -9 -17   41.85    3.65 
   1   9  18   47.68    3.95 
  -1  -9 -18   44.52    3.85 
   1   9  19    4.84    2.76 
  -1  -9 -19    9.48    1.78 
   1   9  20   17.47    3.65 
  -1  -9 -20   20.04    2.76 
   1   9  21   30.70    3.75 
  -1  -9 -21   36.72    3.85 
   1   9  22   14.61    3.16 
  -1  -9 -22   29.42    3.65 
   1   9  23   16.68    4.15 
  -1  -9 -23   15.69    2.76 
   1  10 -22   13.62    3.45 
  -1 -10  22    7.90    2.67 
   1  10 -21   -4.05    1.78 
  -1 -10  21    6.61    2.37 
   1  10 -20   11.45    3.36 
   1  10 -19   42.74    4.64 
  -1 -10  19   37.41    3.55 
   1  10 -18   21.22    3.16 
  -1 -10  18    9.38    2.37 
   1  10 -17    8.19    3.16 
  -1 -10  17   10.66    2.57 
   1  10 -16   34.25    3.75 
  -1 -10  16   45.70    3.55 
   1  10 -15   87.36    6.51 
  -1 -10  15  101.87    5.33 
   1  10 -14    1.09    1.97 
  -1 -10  14    3.85    1.58 
   1  10 -13   26.26    3.45 
  -1 -10  13   31.49    3.06 
   1  10 -12   56.86    4.54 
  -1 -10  12   60.90    4.15 
   1  10 -11   28.33    3.16 
  -1 -10  11   30.11    2.96 
   1  10 -10   11.85    3.06 
  -1 -10  10   14.41    1.88 
   1  10  -9   15.00    3.16 
  -1 -10   9   27.34    2.37 
   1  10  -8  116.67    6.91 
  -1 -10   8  108.68    5.53 
   1  10  -7   89.04    5.33 
  -1 -10   7   93.87    4.84 
   1  10  -6   18.56    2.96 
  -1 -10   6   23.69    2.76 
   1  10  -5  355.15   14.02 
  -1 -10   5  327.42   12.44 
   1  10  -4  172.05    9.28 
  -1 -10   4  155.47    5.82 
   1  10  -3   73.64    5.03 
  -1 -10   3  100.09    3.85 
   1  10  -2   64.56    4.15 
  -1 -10   2   68.31    3.06 
   1  10  -1  249.83    6.51 
  -1 -10   1  254.27    7.40 
   1  10   0    0.39    0.69 
  -1 -10   0    0.00    1.58 
   1  10   1  258.12    7.01 
  -1 -10  -1  261.48    7.21 
   1  10   2   71.27    2.47 
  -1 -10  -2   67.52    3.55 
   1  10   3   95.65    3.26 
  -1 -10  -3   91.70    3.36 
   1  10   4  154.48    4.74 
  -1 -10  -4  153.89    5.13 
   1  10   5  337.58    9.28 
  -1 -10  -5  323.37   12.63 
   1  10   6   20.14    1.58 
  -1 -10  -6   24.97    2.07 
   1  10   7  103.35    3.55 
  -1 -10  -7   90.42    4.74 
   1  10   8  115.19    3.75 
  -1 -10  -8  122.69    4.24 
   1  10   9   37.31    1.97 
  -1 -10  -9   28.33    1.68 
   1  10  10   16.48    1.48 
  -1 -10 -10   11.65    1.18 
   1  10  11   19.15    1.58 
  -1 -10 -11   18.06    2.76 
   1  10  12   61.79    2.67 
  -1 -10 -12   53.80    2.37 
   1  10  13   20.73    2.17 
  -1 -10 -13   27.24    1.58 
   1  10  14    7.40    2.47 
  -1 -10 -14    5.23    2.07 
   1  10  15   96.04    5.63 
  -1 -10 -15   79.07    5.13 
   1  10  16   43.23    3.75 
  -1 -10 -16   27.14    2.96 
   1  10  17   -0.49    2.67 
  -1 -10 -17    1.88    1.58 
   1  10  18   13.42    2.47 
  -1 -10 -18    9.67    2.47 
   1  10  19   43.43    4.74 
  -1 -10 -19   41.56    3.65 
   1  10  20   16.98    3.75 
  -1 -10 -20    7.21    2.67 
   1  10  21    9.48    2.17 
  -1 -10 -21   11.85    2.57 
   1  10  22    2.47    2.47 
  -1 -10 -22   14.12    2.37 
   1  11 -20    4.94    3.06 
  -1 -11  20    0.10    1.58 
   1  11 -19    5.43    2.57 
   1  11 -18   -2.27    1.97 
  -1 -11  18    0.20    2.17 
   1  11 -17    9.97    3.26 
  -1 -11  17    1.18    2.57 
   1  11 -16   13.62    3.45 
  -1 -11  16   11.75    2.76 
   1  11 -15   13.82    3.45 
  -1 -11  15   32.57    2.76 
   1  11 -14   23.99    3.85 
  -1 -11  14   19.84    2.67 
   1  11 -13   31.19    3.75 
   1  11 -12   27.84    4.05 
  -1 -11  12   13.52    2.47 
   1  11 -11   36.52    4.54 
  -1 -11  11   27.14    2.76 
   1  11 -10   58.83    4.64 
  -1 -11  10   52.22    4.24 
   1  11  -9   77.19    5.13 
  -1 -11   9   87.06    4.84 
   1  11  -8    2.86    2.57 
  -1 -11   8    0.59    1.97 
   1  11  -7   65.84    5.23 
  -1 -11   7   99.20    4.94 
   1  11  -6   43.43    3.85 
  -1 -11   6   47.87    3.45 
   1  11  -5   63.07    4.74 
  -1 -11   5   63.57    2.76 
   1  11  -4    8.49    2.76 
  -1 -11   4   23.10    2.07 
   1  11  -3   36.62    3.45 
  -1 -11   3   38.69    2.27 
   1  11  -2   14.51    3.06 
  -1 -11   2   19.74    1.78 
   1  11  -1  130.89    3.65 
  -1 -11   1  134.44    4.54 
   1  11   0    0.30    0.59 
  -1 -11   0    0.10    1.78 
   1  11   1  143.13    4.34 
  -1 -11  -1  125.16    4.34 
   1  11   2   17.67    1.18 
  -1 -11  -2   19.94    1.68 
   1  11   3   36.52    1.88 
  -1 -11  -3   34.65    2.07 
   1  11   4   15.10    1.48 
  -1 -11  -4   17.27    1.58 
   1  11   5   65.05    2.67 
  -1 -11  -5   76.30    3.65 
   1  11   6   40.96    2.17 
  -1 -11  -6   50.05    2.96 
   1  11   7   96.73    3.45 
  -1 -11  -7   89.04    4.94 
   1  11   8   -0.89    0.99 
  -1 -11  -8   -3.36    1.88 
   1  11   9   71.37    3.06 
  -1 -11  -9   66.23    3.06 
   1  11  10   73.54    3.06 
  -1 -11 -10   89.43    5.13 
   1  11  11   28.33    1.78 
  -1 -11 -11   33.46    1.88 
   1  11  12   17.18    2.67 
  -1 -11 -12   21.12    2.86 
   1  11  13   21.91    2.96 
  -1 -11 -13   21.52    2.67 
   1  11  14   15.79    2.27 
  -1 -11 -14    6.51    1.78 
   1  11  15   18.95    3.06 
  -1 -11 -15   24.97    3.06 
   1  11  16   19.35    3.45 
  -1 -11 -16   13.23    2.27 
   1  11  17    4.24    1.97 
  -1 -11 -17    0.69    2.07 
   1  11  18    3.55    2.86 
  -1 -11 -18   -0.79    1.68 
   1  11  19    5.53    2.27 
  -1 -11 -19    9.08    2.47 
   1  11  20   -0.10    2.57 
  -1 -11 -20   -3.95    1.97 
   1  12 -18   15.00    4.15 
  -1 -12  18    1.38    2.27 
   1  12 -17   35.83    4.54 
  -1 -12  17   57.25    4.84 
   1  12 -16   28.82    3.95 
  -1 -12  16   21.81    3.45 
   1  12 -15    7.21    2.57 
  -1 -12  15    5.33    1.97 
   1  12 -14   26.26    3.45 
  -1 -12  14   26.26    3.55 
   1  12 -13   17.27    3.16 
  -1 -12  13   12.73    2.57 
   1  12 -12   48.86    5.23 
  -1 -12  12   32.87    3.06 
   1  12 -11   15.60    3.95 
  -1 -12  11   12.44    2.47 
   1  12 -10    9.08    3.26 
  -1 -12  10   23.00    3.16 
   1  12  -9   15.20    2.96 
  -1 -12   9   23.20    2.37 
   1  12  -8   10.86    3.26 
  -1 -12   8    2.67    1.68 
   1  12  -7   57.35    4.74 
  -1 -12   7   62.88    2.76 
   1  12  -6   83.71    5.63 
  -1 -12   6   65.74    3.06 
   1  12  -5   13.62    3.16 
  -1 -12   5    7.90    1.28 
   1  12  -4   88.44    5.53 
  -1 -12   4   88.34    3.75 
   1  12  -3   48.66    4.24 
  -1 -12   3   47.87    2.76 
   1  12  -2   15.40    2.37 
  -1 -12   2   16.88    1.88 
   1  12  -1    2.07    2.27 
  -1 -12   1   -1.88    1.09 
   1  12   0    0.30    1.97 
  -1 -12   0    3.26    1.18 
   1  12   1   -0.69    1.48 
  -1 -12  -1    1.18    1.38 
   1  12   2   13.92    1.18 
  -1 -12  -2   11.94    1.58 
   1  12   3   40.37    2.17 
  -1 -12  -3   26.26    1.97 
   1  12   4   91.90    3.45 
  -1 -12  -4   97.33    3.65 
   1  12   5   14.12    1.28 
   1  12   6   73.14    2.96 
  -1 -12  -6   75.02    4.54 
   1  12   7   55.18    2.57 
  -1 -12  -7   47.08    3.26 
   1  12   8    6.91    1.28 
  -1 -12  -8    3.16    1.18 
   1  12   9   12.93    1.48 
  -1 -12  -9   18.56    1.48 
   1  12  10   21.72    1.68 
  -1 -12 -10   17.37    2.67 
   1  12  11   11.35    2.47 
  -1 -12 -11    7.21    1.97 
   1  12  12   30.40    3.26 
   1  12  13   18.16    2.86 
  -1 -12 -13   15.40    2.96 
   1  12  14   28.33    3.45 
  -1 -12 -14   18.16    2.57 
   1  12  15    3.16    1.68 
  -1 -12 -15    1.38    2.37 
   1  12  16   21.12    3.65 
  -1 -12 -16   28.43    3.45 
   1  12  17   49.85    5.03 
  -1 -12 -17   58.04    4.64 
   1  12  18   -0.79    2.07 
  -1 -12 -18   13.62    2.47 
   1  13 -16   20.53    4.54 
  -1 -13  16    6.91    2.67 
   1  13 -15   31.69    4.84 
  -1 -13  15   25.57    3.55 
   1  13 -14   -3.06    2.86 
  -1 -13  14    8.09    2.86 
   1  13 -13   53.40    5.33 
  -1 -13  13   35.73    3.55 
   1  13 -12   44.62    5.13 
  -1 -13  12   36.23    3.75 
   1  13 -11   27.05    4.44 
  -1 -13  11   21.52    3.06 
  -1 -13  10    9.18    2.37 
   1  13  -9   87.65    6.12 
  -1 -13   9   94.27    4.34 
   1  13  -8   65.25    5.43 
  -1 -13   8   64.56    3.06 
   1  13  -7   13.03    3.26 
  -1 -13   7    5.43    1.48 
   1  13  -6   15.69    3.36 
  -1 -13   6    8.00    1.58 
   1  13  -5    4.44    2.27 
  -1 -13   5    5.43    2.57 
   1  13  -4   -0.59    2.47 
  -1 -13   4   -0.79    1.18 
  -1 -13   3   40.27    2.37 
   1  13  -2    7.80    2.67 
  -1 -13   2   12.54    1.58 
   1  13  -1   63.86    4.84 
  -1 -13   1   77.68    3.36 
   1  13   0   49.65    4.05 
  -1 -13   0   48.37    2.76 
   1  13   1   67.52    5.13 
  -1 -13  -1   60.61    2.86 
  -1 -13  -2    9.18    1.58 
   1  13   3   29.12    3.16 
  -1 -13  -3   26.36    1.97 
   1  13   4    6.91    2.27 
   1  13   5   13.23    2.76 
  -1 -13  -5    5.43    1.78 
   1  13   6    7.50    1.18 
  -1 -13  -6    4.15    1.48 
   1  13   7    8.59    1.38 
  -1 -13  -7    4.94    1.38 
   1  13   8   66.83    3.16 
  -1 -13  -8   63.07    4.64 
   1  13   9  110.36    4.54 
  -1 -13  -9  111.54    6.61 
   1  13  10   22.70    2.96 
  -1 -13 -10    8.39    2.17 
   1  13  11   11.45    2.47 
  -1 -13 -11   14.61    2.96 
  -1 -13 -12   40.37    4.15 
   1  13  13   39.58    5.03 
  -1 -13 -14    0.10    2.17 
   1  13  15   39.38    4.54 
   1  13  16    3.95    2.47 
  -1 -13 -16   -2.37    2.37 
   1  14 -13   14.91    3.16 
  -1 -14  13   23.39    3.55 
   1  14 -11   -5.43    2.86 
  -1 -14  11    4.05    1.68 
   1  14 -10   41.06    5.43 
  -1 -14  10   39.19    2.96 
   1  14  -9   24.48    3.75 
  -1 -14   9   35.73    2.67 
   1  14  -8   24.87    4.54 
  -1 -14   8   11.25    1.68 
  -1 -14   7   51.03    3.16 
   1  14  -6   15.60    3.95 
  -1 -14   6   12.14    1.78 
   1  14  -5   10.46    3.45 
  -1 -14   5    1.18    1.28 
   1  14  -4    9.57    2.57 
  -1 -14   4   12.83    1.88 
   1  14  -3    8.00    2.37 
  -1 -14   3   12.04    1.78 
   1  14  -2    7.30    2.07 
  -1 -14   2    5.43    1.48 
  -1 -14   1   52.12    3.06 
   1  14   0   -4.34    1.78 
  -1 -14   0    0.89    2.27 
   1  14   1   75.02    4.84 
  -1 -14  -1   54.59    2.86 
   1  14   2   14.81    3.06 
  -1 -14  -2    6.02    1.68 
   1  14   3   10.56    2.76 
  -1 -14  -3   11.55    2.76 
   1  14   4   16.39    3.16 
  -1 -14  -4    7.40    1.68 
   1  14   5   10.66    1.97 
  -1 -14  -5    6.32    1.78 
   1  14   7   43.43    4.05 
  -1 -14  -8   11.55    2.07 
  -1 -14  -9   29.91    3.95 
  -1 -14 -10   39.78    4.05 
  -1 -14 -11   -3.06    2.67 
  -1 -14 -12   -1.97    1.68 
   1  14  13   23.69    3.36 
  -1 -14 -13   29.02    3.85 
  -1 -14 -14   -2.76    1.78 
   1  15 -10   12.44    2.96 
  -1 -15  10   21.91    2.27 
   1  15  -9    5.23    3.45 
  -1 -15   9    4.54    1.58 
   1  15  -8    1.48    1.97 
  -1 -15   8    6.81    1.97 
   1  15  -7   56.66    5.53 
  -1 -15   7   48.56    3.45 
   1  15  -6   37.51    4.34 
  -1 -15   6   32.57    2.57 
   1  15  -5   16.68    2.96 
  -1 -15   5    6.81    1.97 
   1  15  -4   17.96    4.05 
  -1 -15   4   11.94    2.17 
   1  15  -3   25.96    3.85 
  -1 -15   3    9.08    3.06 
   1  15  -2    6.91    3.16 
  -1 -15   2   -1.48    1.28 
   1  15  -1    9.57    3.16 
  -1 -15   1   14.41    1.88 
   1  15   0    8.19    3.16 
  -1 -15   0    0.89    1.09 
   1  15   1    2.47    2.57 
  -1 -15  -1    8.88    1.58 
   1  15   2   -0.89    2.27 
  -1 -15  -2   -0.89    1.18 
   1  15   3   22.70    3.26 
   1  15   4    7.60    2.67 
   1  15   5   12.24    2.96 
   1  15   6   27.14    3.45 
  -1 -15  -8    3.75    2.96 
  -1 -15  -9   -0.69    1.78 
  -1 -15 -10   20.63    3.85 
   1  16  -3   17.87    4.15 
  -1 -16   3   17.77    2.37 
   1  16  -2   18.85    3.06 
  -1 -16   2   26.55    2.47 
   1  16  -1    9.67    3.06 
  -1 -16   1    4.54    1.58 
   1  16   0   -5.53    2.57 
  -1 -16   0    4.84    2.96 
   1  16   1    0.99    2.86 
  -1 -16  -1    7.60    3.16 
   1  16   2   18.26    2.96 
   1  16   3   -3.26    2.67 
   2 -15  -8   33.07    4.05 
   2 -15  -7   44.62    4.84 
  -2  15   7   40.47    4.74 
  -2  15   6   17.87    3.16 
   2 -15  -5    5.73    2.47 
  -2  15   5    0.49    2.07 
   2 -15  -4   -4.74    1.88 
  -2  15   4    7.40    3.06 
   2 -15  -3   53.30    5.03 
  -2  15   3   38.69    4.34 
   2 -15  -2   34.35    4.24 
  -2  15   2   13.62    3.16 
   2 -15  -1   19.94    3.95 
  -2  15   1   13.62    3.55 
   2 -15   0   -1.38    2.86 
  -2  15   0   12.54    3.55 
   2 -15   1   15.10    3.36 
  -2  15  -1   16.39    2.96 
   2 -15   2   17.96    2.07 
  -2  15  -2   18.46    3.85 
   2 -15   3   45.31    3.06 
  -2  15  -3   52.71    5.43 
   2 -15   4   10.07    1.78 
  -2  15  -4    8.29    3.16 
   2 -15   5    4.05    2.57 
  -2  15  -5   18.46    4.05 
   2 -15   6   18.06    3.55 
  -2  15  -6    4.74    2.76 
   2 -15   7   45.41    4.64 
  -2  15  -7   40.17    5.03 
   2 -15   8   45.70    4.84 
  -2  15  -8   34.05    4.74 
   2 -15   9   31.09    4.05 
  -2  15  -9   36.03    5.33 
   2 -14 -13   25.57    3.65 
  -2  14  13   18.26    3.26 
   2 -14 -12    6.42    2.96 
  -2  14  12   21.02    3.16 
   2 -14 -11   10.27    2.17 
  -2  14  11   12.24    2.57 
   2 -14 -10   12.73    3.16 
  -2  14  10   25.76    3.16 
   2 -14  -9   65.74    5.23 
  -2  14   9   60.80    3.16 
   2 -14  -8   75.71    5.92 
  -2  14   8   62.19    5.23 
  -2  14   7   27.84    3.65 
   2 -14  -6   -1.18    1.88 
  -2  14   6    0.39    1.48 
   2 -14  -5   18.46    3.26 
   2 -14  -4   13.52    2.96 
  -2  14   4   14.12    2.96 
   2 -14  -3   12.73    2.57 
  -2  14   3    8.69    2.76 
   2 -14  -2   44.81    3.65 
  -2  14   2   53.20    4.44 
   2 -14  -1   57.45    2.67 
  -2  14   1   48.96    4.94 
   2 -14   0    7.21    1.48 
  -2  14   0   13.82    2.76 
   2 -14   1   49.26    2.86 
  -2  14  -1   62.58    5.03 
   2 -14   2   40.87    2.86 
   2 -14   3   19.54    3.36 
  -2  14  -3   16.29    3.16 
   2 -14   4   12.14    3.36 
  -2  14  -4   13.72    3.36 
   2 -14   5   14.02    3.26 
  -2  14  -5   13.13    3.16 
   2 -14   6    3.65    2.07 
  -2  14  -6    6.32    2.67 
   2 -14   7   18.36    3.55 
  -2  14  -7   24.08    4.34 
   2 -14   8   48.27    4.34 
  -2  14  -8   69.69    6.22 
   2 -14   9   62.38    5.13 
  -2  14  -9   69.69    7.11 
   2 -14  10   21.91    3.85 
  -2  14 -10   15.50    3.36 
   2 -14  11   12.54    2.47 
  -2  14 -11   12.04    3.16 
   2 -14  12   27.44    3.45 
  -2  14 -12    7.50    2.67 
   2 -14  13   17.08    3.55 
  -2  14 -13   19.94    3.85 
   2 -13 -16   71.66    5.92 
  -2  13  16   55.77    5.13 
   2 -13 -15   10.27    2.96 
  -2  13  15    0.99    2.37 
   2 -13 -14   53.30    5.33 
  -2  13  14   55.47    4.94 
   2 -13 -13    8.49    2.37 
  -2  13  13    8.59    2.76 
   2 -13 -12   43.23    4.05 
  -2  13  12   60.01    4.94 
   2 -13 -11   20.93    3.65 
  -2  13  11   15.40    2.67 
   2 -13 -10   26.85    3.36 
  -2  13  10   23.10    1.88 
   2 -13  -9   -0.10    1.58 
  -2  13   9   -0.99    1.68 
   2 -13  -8   18.56    2.96 
  -2  13   8    6.32    1.48 
  -2  13   7    1.38    0.99 
   2 -13  -6    4.74    1.97 
  -2  13   6    4.74    1.28 
   2 -13  -5    9.48    2.57 
  -2  13   5    0.79    1.18 
   2 -13  -4   37.71    3.75 
  -2  13   4   42.35    2.37 
   2 -13  -3   10.46    1.38 
  -2  13   3    5.82    1.09 
   2 -13  -2    5.73    1.38 
  -2  13   2    3.36    2.57 
   2 -13  -1   99.99    4.15 
  -2  13   1  129.01    7.70 
   2 -13   0   14.91    1.68 
   2 -13   1  118.65    7.01 
  -2  13  -1  139.18    7.40 
   2 -13   2   10.76    2.37 
  -2  13  -2   10.27    2.57 
   2 -13   3   14.31    2.57 
  -2  13  -3    7.30    2.76 
   2 -13   4   38.40    3.45 
   2 -13   5    1.38    1.58 
  -2  13  -5    4.74    2.47 
   2 -13   6    5.63    1.88 
  -2  13  -6    6.02    2.96 
   2 -13   7    3.75    1.97 
  -2  13  -7   -7.11    2.76 
   2 -13   8   16.48    2.96 
  -2  13  -8   15.69    3.65 
   2 -13   9   -0.49    2.47 
  -2  13  -9    7.21    2.86 
   2 -13  10   22.70    3.75 
  -2  13 -10   29.81    4.15 
   2 -13  11   22.01    3.36 
  -2  13 -11    6.51    2.67 
   2 -13  12   61.50    4.84 
  -2  13 -12   62.98    5.63 
   2 -13  13   21.52    3.36 
  -2  13 -13    7.21    3.45 
   2 -13  14   59.13    4.84 
  -2  13 -14   55.57    5.73 
   2 -13  15   19.84    3.26 
  -2  13 -15   13.72    3.95 
   2 -13  16   75.81    6.22 
  -2  13 -16   89.82    7.01 
   2 -12 -18    4.15    2.27 
  -2  12  18    5.23    2.17 
   2 -12 -16   21.62    3.26 
   2 -12 -15   15.00    2.96 
  -2  12  15    5.43    2.67 
   2 -12 -14    6.71    2.07 
  -2  12  14    2.47    2.37 
   2 -12 -13  111.84    6.51 
  -2  12  13   87.26    6.42 
   2 -12 -12   28.33    3.55 
  -2  12  12   17.57    2.76 
   2 -12 -11   11.35    2.86 
  -2  12  11   26.16    2.07 
  -2  12  10   17.18    1.78 
   2 -12  -9   87.26    5.73 
  -2  12   9   74.23    4.34 
   2 -12  -8   32.67    3.75 
  -2  12   8   35.63    2.17 
  -2  12   7   78.18    4.74 
   2 -12  -6   87.95    5.33 
  -2  12   6   87.16    5.33 
   2 -12  -5   36.32    2.07 
   2 -12  -4   13.42    1.48 
  -2  12   4    9.87    1.78 
   2 -12  -3   19.74    1.58 
  -2  12   3   21.02    1.88 
   2 -12  -2  195.44    6.02 
   2 -12  -1   14.71    1.38 
  -2  12   1   14.41    2.27 
   2 -12   0   10.66    2.57 
  -2  12   0    1.18    2.37 
   2 -12   1   32.08    3.75 
  -2  12  -1   24.58    3.85 
   2 -12   2  191.10    8.39 
  -2  12  -2  188.04    8.98 
   2 -12   3   13.72    2.76 
  -2  12  -3   15.50    2.47 
   2 -12   4   10.27    2.17 
  -2  12  -4   25.17    3.65 
   2 -12   5   43.43    3.75 
  -2  12  -5   51.62    4.54 
   2 -12   6   85.98    4.74 
  -2  12  -6  102.66    6.42 
   2 -12   7   76.40    4.94 
  -2  12  -7   61.79    5.03 
   2 -12   8   48.37    3.45 
  -2  12  -8   52.02    4.15 
   2 -12   9   70.08    4.74 
  -2  12  -9   59.03    5.13 
   2 -12  10   26.75    3.55 
  -2  12 -10   25.66    4.24 
   2 -12  12   34.75    3.65 
  -2  12 -12   33.66    4.54 
   2 -12  13  120.33    6.51 
  -2  12 -13   82.32    6.51 
   2 -12  14    6.51    2.67 
  -2  12 -14   12.93    3.16 
   2 -12  15   16.78    2.96 
  -2  12 -15    7.01    2.47 
   2 -12  16    7.11    2.27 
  -2  12 -16    4.34    3.55 
   2 -12  17   -4.84    2.67 
  -2  12 -17    2.27    3.16 
   2 -12  18    6.02    3.06 
  -2  12 -18   20.83    4.34 
   2 -11 -20   28.03    3.85 
  -2  11  20   22.11    3.75 
   2 -11 -19   60.71    4.64 
  -2  11  19   66.13    5.63 
   2 -11 -18   20.33    3.26 
  -2  11  18    8.49    2.76 
   2 -11 -17    3.16    1.78 
  -2  11  17    1.88    1.88 
   2 -11 -16   18.36    2.96 
  -2  11  16   22.70    3.75 
   2 -11 -15    5.33    1.97 
  -2  11  15   10.07    2.67 
   2 -11 -14   11.06    2.67 
  -2  11  14   22.51    3.16 
   2 -11 -13   10.76    2.27 
  -2  11  13   15.50    2.57 
   2 -11 -12   11.15    2.86 
  -2  11  12   -0.30    2.07 
   2 -11 -11    2.27    1.97 
  -2  11  11   -0.10    1.28 
   2 -11 -10   41.26    4.05 
  -2  11  10   35.54    2.96 
   2 -11  -9   10.36    2.67 
  -2  11   9   17.18    2.67 
   2 -11  -8   37.61    3.75 
  -2  11   8   40.96    3.55 
   2 -11  -7    6.42    0.79 
  -2  11   7    0.69    1.48 
   2 -11  -6   22.60    3.06 
   2 -11  -5   35.54    1.78 
   2 -11  -4   71.66    2.96 
   2 -11  -3   28.43    1.68 
   2 -11  -2   31.09    1.78 
   2 -11  -1  119.54    6.12 
   2 -11   0   12.24    3.75 
   2 -11   1   91.90    5.92 
   2 -11   2   37.41    2.96 
   2 -11   3   48.56    4.74 
   2 -11   4   84.59    4.94 
   2 -11   5   30.30    3.36 
  -2  11  -5   21.52    3.16 
   2 -11   6   43.23    3.75 
  -2  11  -6   28.72    3.26 
   2 -11   7   11.75    2.96 
  -2  11  -7   13.03    2.67 
   2 -11   8   35.24    3.45 
  -2  11  -8   26.95    3.16 
   2 -11   9    7.80    2.47 
   2 -11  10   47.38    3.45 
  -2  11 -10   49.35    4.94 
   2 -11  11    1.38    2.17 
  -2  11 -11   -4.34    2.76 
   2 -11  12    4.74    1.78 
  -2  11 -12    9.48    2.57 
   2 -11  13   21.62    3.45 
  -2  11 -13    6.32    2.47 
   2 -11  14   20.93    2.96 
  -2  11 -14   27.44    3.95 
   2 -11  15    9.57    2.86 
  -2  11 -15   13.23    3.55 
   2 -11  16   28.03    3.75 
  -2  11 -16   21.02    3.95 
   2 -11  17   -2.96    2.27 
   2 -11  18    9.87    2.96 
  -2  11 -18   13.52    3.45 
   2 -11  19   59.52    5.33 
  -2  11 -19   56.56    5.73 
   2 -11  20   16.39    2.96 
  -2  11 -20   29.22    4.54 
   2 -10 -21   28.43    3.45 
  -2  10  21   14.21    3.16 
   2 -10 -20    5.43    2.07 
   2 -10 -19   -2.86    1.38 
   2 -10 -18   13.23    2.76 
  -2  10  18    6.71    2.57 
   2 -10 -17   29.32    3.06 
  -2  10  17   42.94    3.95 
   2 -10 -16   76.40    5.03 
  -2  10  16   95.45    6.22 
   2 -10 -15   33.07    3.45 
  -2  10  15   21.52    3.26 
   2 -10 -14   36.13    3.45 
  -2  10  14   35.44    3.75 
   2 -10 -13   29.91    3.06 
  -2  10  13   53.20    4.24 
   2 -10 -12   36.72    3.45 
  -2  10  12   49.75    4.15 
   2 -10 -11   71.56    4.44 
  -2  10  11   86.47    5.13 
   2 -10 -10   28.53    4.15 
  -2  10  10   30.20    3.06 
   2 -10  -9   16.19    2.17 
  -2  10   9   15.00    1.88 
   2 -10  -8   69.29    2.37 
   2 -10  -7   37.02    1.78 
   2 -10  -6   26.06    1.48 
   2 -10  -5    2.67    0.79 
   2 -10  -4  416.75   10.96 
   2 -10  -3   41.56    2.17 
   2 -10  -2   73.04    4.64 
   2 -10  -1   82.82    6.61 
   2 -10   0   67.91    3.95 
   2 -10   1   70.28    4.74 
   2 -10   2   56.66    3.75 
   2 -10   3   88.44    7.50 
  -2  10  -3   65.94    3.55 
   2 -10   4  426.32   15.69 
  -2  10  -4  446.85   14.71 
   2 -10   5   -1.38    1.97 
  -2  10  -5    1.58    0.69 
   2 -10   6   21.22    2.86 
  -2  10  -6   14.21    0.99 
   2 -10   7   50.54    3.95 
  -2  10  -7   40.17    3.26 
   2 -10   8   70.77    4.34 
  -2  10  -8   63.77    4.44 
   2 -10   9   21.52    2.47 
  -2  10  -9   22.60    3.36 
   2 -10  11   80.55    4.84 
  -2  10 -11   59.03    4.84 
   2 -10  12   41.16    3.55 
   2 -10  13   45.50    3.85 
  -2  10 -13   45.80    4.94 
   2 -10  14   46.89    3.95 
  -2  10 -14   45.70    4.05 
   2 -10  15    6.32    2.17 
  -2  10 -15   23.00    3.85 
   2 -10  16   85.68    5.33 
  -2  10 -16   97.03    6.12 
   2 -10  17   42.15    3.75 
  -2  10 -17   46.99    4.74 
   2 -10  18    9.38    2.86 
  -2  10 -18    5.43    3.36 
   2 -10  19    1.28    2.37 
  -2  10 -19    2.47    1.88 
   2 -10  20   26.36    3.55 
  -2  10 -20   27.44    4.15 
   2 -10  21   24.08    4.05 
  -2  10 -21   15.40    3.06 
   2  -9 -23   42.94    4.24 
  -2   9  23   40.17    4.94 
  -2   9  22   54.78    4.54 
   2  -9 -21   49.95    4.05 
  -2   9  21   57.15    5.73 
   2  -9 -20   12.93    2.47 
  -2   9  20    7.70    2.76 
   2  -9 -19   13.82    2.67 
  -2   9  19    5.13    2.27 
   2  -9 -18   17.08    2.96 
  -2   9  18   14.71    2.67 
   2  -9 -17   30.70    3.36 
  -2   9  17   47.48    4.34 
   2  -9 -16   29.81    3.16 
  -2   9  16   45.70    4.24 
   2  -9 -15  140.96    7.90 
  -2   9  15  174.42    8.09 
   2  -9 -14   46.79    3.75 
  -2   9  14   50.34    4.24 
   2  -9 -13   23.49    2.47 
  -2   9  13   21.62    3.26 
   2  -9 -12   32.97    2.96 
  -2   9  12   20.73    3.16 
   2  -9 -11   33.56    3.26 
  -2   9  11   37.31    3.26 
   2  -9 -10   36.52    3.26 
   2  -9  -9   29.02    3.26 
   2  -9  -8   94.46    5.33 
   2  -9  -7   40.57    1.28 
   2  -9  -6  130.79    3.85 
   2  -9  -5  146.58    4.34 
   2  -9  -4   27.24    1.48 
   2  -9  -3   33.66    1.58 
   2  -9  -2   28.03    3.16 
   2  -9  -1   51.53    3.45 
   2  -9   0  161.29    6.91 
   2  -9   1   35.44    2.96 
   2  -9   2   24.87    2.86 
   2  -9   3   21.91    2.37 
  -2   9  -3   36.23    1.78 
   2  -9   4   37.90    3.75 
  -2   9  -4   23.79    1.38 
   2  -9   5  166.52    7.80 
  -2   9  -5  143.52    5.33 
   2  -9   6  145.40    6.81 
  -2   9  -6  146.68    5.33 
   2  -9   7   47.28    3.55 
  -2   9  -7   41.06    2.07 
   2  -9   8  102.46    5.33 
  -2   9  -8  110.16    3.65 
  -2   9  -9   31.49    1.48 
   2  -9  10   36.03    2.76 
  -2   9 -10   32.67    1.68 
   2  -9  11   31.78    3.06 
  -2   9 -11   19.45    2.67 
   2  -9  12   38.00    3.16 
  -2   9 -12   54.98    4.64 
   2  -9  13   10.76    2.07 
  -2   9 -13   13.82    2.76 
   2  -9  14   52.12    4.15 
  -2   9 -14   47.68    5.13 
   2  -9  15  187.25    9.18 
  -2   9 -15  195.54    8.79 
   2  -9  16   42.64    3.45 
  -2   9 -16   36.92    3.95 
   2  -9  17   32.18    3.36 
  -2   9 -17   35.83    4.34 
   2  -9  18   13.42    2.37 
  -2   9 -18    5.53    2.67 
   2  -9  19    7.70    2.37 
   2  -9  20   16.88    2.67 
  -2   9 -20   18.56    3.16 
   2  -9  21   64.46    5.03 
  -2   9 -21   57.74    6.32 
   2  -9  22   37.11    3.85 
  -2   9 -22   48.66    4.84 
   2  -9  23   33.56    3.85 
  -2   9 -23   43.04    4.74 
   2  -8 -24    2.96    2.57 
  -2   8  24    9.57    3.45 
   2  -8 -23   37.21    4.34 
  -2   8  23   54.29    5.53 
   2  -8 -22   11.85    2.76 
  -2   8  22    9.57    2.67 
   2  -8 -21    4.84    1.88 
  -2   8  21   17.96    3.55 
   2  -8 -20   56.66    3.95 
  -2   8  20   58.53    4.74 
   2  -8 -19    2.47    1.78 
  -2   8  19    2.37    1.97 
   2  -8 -18    0.39    2.07 
  -2   8  18   -3.65    2.76 
   2  -8 -17    7.90    2.37 
  -2   8  17   14.71    3.65 
  -2   8  16   27.14    2.76 
   2  -8 -15   30.50    3.45 
  -2   8  15   19.54    2.86 
   2  -8 -14   33.86    3.16 
  -2   8  14   27.54    3.06 
   2  -8 -13    5.73    0.79 
  -2   8  13    4.24    2.47 
   2  -8 -12  314.88    8.49 
  -2   8  12  274.81   12.24 
   2  -8 -11  178.27    5.63 
   2  -8 -10    0.30    1.38 
   2  -8  -8  218.94    8.88 
   2  -8  -7   47.68    1.18 
   2  -8  -6  219.73    5.73 
  -2   8   6  232.95    9.28 
   2  -8  -5   16.68    1.38 
   2  -8  -4   33.96    1.48 
   2  -8  -3    4.64    1.38 
  -2   8   3    5.43    1.18 
   2  -8  -2  216.27    8.98 
   2  -8  -1  150.14    6.91 
   2  -8   0   23.20    2.17 
   2  -8   1  130.10    5.53 
   2  -8   2  218.84    8.59 
   2  -8   3    7.11    2.07 
  -2   8  -3    8.98    0.89 
   2  -8   4   35.44    2.37 
  -2   8  -4   34.84    1.97 
   2  -8   5   20.24    3.06 
  -2   8  -5   16.88    1.09 
   2  -8   6  213.31    8.98 
  -2   8  -6  210.55    7.60 
   2  -8   7   46.10    3.85 
  -2   8  -7   42.64    1.97 
   2  -8   8  216.86    8.59 
  -2   8  -8  215.97    7.50 
   2  -8   9   82.62    4.84 
  -2   8  -9   77.88    3.45 
   2  -8  10    6.02    2.07 
  -2   8 -10    3.85    0.79 
   2  -8  11  212.03    8.88 
  -2   8 -11  196.83    5.73 
   2  -8  12  280.73   12.14 
  -2   8 -12  301.26    8.49 
   2  -8  13    4.44    2.07 
  -2   8 -13   13.13    2.37 
   2  -8  14   36.82    3.06 
  -2   8 -14   42.05    4.05 
   2  -8  15   12.14    1.97 
  -2   8 -15   16.68    2.86 
   2  -8  16   30.50    1.78 
  -2   8 -16   30.70    3.95 
   2  -8  17   18.95    1.58 
  -2   8 -17   13.52    2.57 
   2  -8  18    3.16    0.99 
  -2   8 -18    8.29    2.27 
   2  -8  19    5.33    1.88 
  -2   8 -19    9.08    2.86 
   2  -8  20   73.64    4.64 
  -2   8 -20   63.57    4.94 
   2  -8  21   14.41    2.57 
  -2   8 -21    4.24    2.57 
   2  -8  22   24.28    3.45 
  -2   8 -22   15.40    3.16 
   2  -8  23   44.62    4.64 
  -2   8 -23   41.06    4.54 
   2  -8  24   16.58    3.16 
  -2   8 -24    4.84    2.86 
   2  -7 -25   51.23    4.64 
  -2   7  25   50.64    5.53 
   2  -7 -24   23.00    3.26 
  -2   7  24   19.15    3.36 
   2  -7 -23  147.96    8.49 
  -2   7  23  125.75    8.59 
   2  -7 -22   -4.24    2.07 
  -2   7  22    9.08    3.26 
   2  -7 -21   34.55    3.36 
  -2   7  21   26.36    3.45 
   2  -7 -20  151.22    7.30 
  -2   7  20  151.91    7.80 
   2  -7 -19  138.69    7.21 
  -2   7  19  140.86    7.60 
   2  -7 -18    5.63    1.97 
  -2   7  18   -1.09    2.67 
   2  -7 -17  132.47    6.91 
  -2   7  17  130.30    6.22 
   2  -7 -16   19.94    2.67 
  -2   7  16   16.19    2.96 
   2  -7 -15   59.13    3.75 
  -2   7  15   48.96    3.55 
   2  -7 -14  114.90    3.55 
  -2   7  14  137.99    6.71 
   2  -7 -13   78.87    3.06 
  -2   7  13   88.64    3.45 
   2  -7 -12  139.08    4.05 
   2  -7 -11  121.21    3.75 
  -2   7  11  114.70    5.23 
   2  -7 -10   54.29    3.45 
   2  -7  -9  119.83    5.43 
  -2   7   9  123.58    5.43 
   2  -7  -8  207.39    5.73 
   2  -7  -7  421.59   16.09 
  -2   7   7  384.08   14.02 
   2  -7  -6   62.88    1.48 
  -2   7   6   65.44    5.03 
   2  -7  -5   26.16    1.18 
  -2   7   5   34.94    2.57 
   2  -7  -4  198.90    7.60 
  -2   7   4  182.71    7.40 
   2  -7  -3   24.68    1.97 
  -2   7   3   21.42    2.27 
   2  -7  -2  324.16   11.65 
  -2   7   2  305.40   11.65 
   2  -7  -1  302.84   11.25 
  -2   7   1  272.04   10.76 
   2  -7   0   23.59    2.37 
   2  -7   1  278.75   10.27 
  -2   7  -1  248.35    9.97 
   2  -7   2  317.35   12.04 
  -2   7  -2  329.49   12.54 
   2  -7   3   27.24    2.37 
  -2   7  -3   30.80    1.78 
   2  -7   4  221.60    8.59 
  -2   7  -4  208.28    7.40 
   2  -7   5   25.57    2.17 
  -2   7  -5   28.82    1.48 
   2  -7   6   61.20    3.45 
  -2   7  -6   67.22    2.76 
   2  -7   7  403.03   14.41 
  -2   7  -7  421.78   14.02 
   2  -7   8  189.82    7.90 
  -2   7  -8  191.59    7.50 
   2  -7   9  118.15    5.63 
  -2   7  -9  115.88    4.74 
   2  -7  10   66.53    3.85 
  -2   7 -10   61.79    2.76 
   2  -7  11  138.78    6.51 
  -2   7 -11  113.71    3.95 
   2  -7  12  130.30    3.95 
  -2   7 -12  131.87    4.54 
   2  -7  13   89.33    3.16 
  -2   7 -13   92.19    3.65 
   2  -7  14  135.82    4.24 
  -2   7 -14  132.37    4.24 
   2  -7  15   45.01    2.07 
  -2   7 -15   57.05    4.05 
   2  -7  16   21.22    1.48 
  -2   7 -16   34.94    3.55 
   2  -7  17  149.64    4.64 
  -2   7 -17  126.15    6.42 
   2  -7  18   15.89    1.48 
  -2   7 -18   21.12    3.06 
   2  -7  19  114.50    4.34 
  -2   7 -19  153.59    8.00 
   2  -7  20  137.40    5.03 
  -2   7 -20  137.50    7.01 
   2  -7  21   23.89    2.07 
  -2   7 -21   45.70    4.64 
   2  -7  22    3.45    2.76 
  -2   7 -22   -0.79    1.58 
   2  -7  23  101.87    7.60 
   2  -7  24   11.55    3.26 
  -2   7 -24   31.09    3.65 
   2  -7  25   45.90    4.94 
  -2   7 -25   54.29    5.03 
   2  -6 -25    6.12    1.88 
  -2   6  25   20.14    3.45 
   2  -6 -24   46.49    4.34 
  -2   6  24   53.30    5.43 
  -2   6  23   -0.10    2.07 
   2  -6 -21   91.01    5.73 
  -2   6  21   86.76    6.12 
   2  -6 -20   17.87    2.67 
  -2   6  20    5.73    2.67 
  -2   6  19   44.81    4.24 
   2  -6 -18   40.08    3.36 
  -2   6  18   51.62    4.15 
  -2   6  17   20.93    2.27 
   2  -6 -16   19.74    2.57 
  -2   6  16   12.63    2.67 
   2  -6 -15   99.10    3.16 
  -2   6  15  100.29    3.55 
   2  -6 -14  156.85    4.64 
  -2   6  14  156.95    5.03 
   2  -6 -13  216.27    5.82 
  -2   6  13  208.77    8.29 
   2  -6 -12   42.64    1.78 
  -2   6  12   42.25    2.37 
   2  -6 -11   90.42    2.86 
   2  -6 -10  204.52    5.43 
  -2   6  10  199.29    7.70 
   2  -6  -9   96.04    3.16 
  -2   6   9   87.36    4.05 
   2  -6  -8   21.12    1.18 
  -2   6   8   20.04    1.88 
   2  -6  -7  424.84   10.36 
  -2   6   7  468.87   16.19 
   2  -6  -6  110.46    3.55 
  -2   6   6  118.75    6.61 
   2  -6  -5    3.45    0.30 
  -2   6   5    1.18    0.89 
   2  -6  -4   19.35    0.79 
  -2   6   4   24.87    2.07 
   2  -6  -3  166.82    4.74 
  -2   6   3  162.28    4.84 
   2  -6  -2  292.67    8.00 
  -2   6   2  298.79    8.00 
   2  -6  -1  123.48    5.33 
  -2   6   1  126.74    3.75 
   2  -6   0    7.90    0.99 
  -2   6   0    4.84    0.79 
   2  -6   1  136.12    3.95 
  -2   6  -1  115.59    3.95 
   2  -6   2  303.23    8.09 
  -2   6  -2  310.24   11.94 
   2  -6   3  163.36    6.81 
  -2   6  -3  187.35    5.03 
   2  -6   4   20.43    1.97 
  -2   6  -4   21.12    2.37 
   2  -6   5    8.88    1.78 
  -2   6  -5    1.28    0.59 
   2  -6   6  111.84    4.94 
  -2   6  -6  101.28    3.95 
   2  -6   7  465.31   16.19 
  -2   6  -7  400.46   13.52 
   2  -6   8   16.68    1.78 
  -2   6  -8   20.53    1.48 
   2  -6   9   95.75    2.96 
  -2   6  -9   84.59    3.75 
   2  -6  10  206.70    5.63 
  -2   6 -10  192.58    8.09 
   2  -6  11   85.48    2.76 
  -2   6 -11   70.58    3.45 
   2  -6  12   36.62    1.68 
  -2   6 -12   36.62    1.97 
   2  -6  13  197.81    5.82 
  -2   6 -13  205.81    6.02 
   2  -6  14  161.29    4.94 
  -2   6 -14  144.11    4.54 
   2  -6  15  117.36    3.75 
  -2   6 -15  108.78    5.43 
   2  -6  16   19.15    1.48 
  -2   6 -16   13.03    2.47 
   2  -6  17   18.36    1.68 
  -2   6 -17   12.14    2.67 
   2  -6  18   60.80    2.86 
   2  -6  19   28.63    1.97 
  -2   6 -19   47.58    4.05 
   2  -6  20    1.48    1.18 
  -2   6 -20    0.59    1.48 
   2  -6  21   75.31    3.45 
  -2   6 -21   84.89    5.63 
   2  -6  22   40.17    2.67 
   2  -6  23   -2.07    1.18 
  -2   6 -23    4.54    1.68 
   2  -6  24   60.51    3.26 
  -2   6 -24   78.08    5.63 
   2  -6  25   23.49    3.16 
  -2   5  26    8.49    2.76 
   2  -5 -25   48.96    4.44 
  -2   5  25   28.53    3.95 
   2  -5 -24   18.16    2.67 
  -2   5  24   42.64    4.64 
   2  -5 -23   39.29    3.75 
  -2   5  23   31.39    3.55 
   2  -5 -22   82.92    5.33 
  -2   5  22  116.08    7.21 
   2  -5 -21    4.24    2.17 
  -2   5  21   15.20    2.86 
   2  -5 -20   15.40    2.37 
  -2   5  20   22.01    3.45 
   2  -5 -19   51.03    3.95 
  -2   5  19   42.35    4.24 
   2  -5 -18    8.09    2.17 
  -2   5  18    1.68    1.48 
   2  -5 -17   28.13    2.96 
  -2   5  17   32.48    1.48 
   2  -5 -16   78.77    4.44 
  -2   5  16   82.72    1.88 
   2  -5 -15  132.17    3.75 
  -2   5  15  134.05    3.16 
   2  -5 -14    7.01    0.69 
  -2   5  14    8.79    0.39 
   2  -5 -13  136.32    6.02 
  -2   5  13  129.70    5.33 
   2  -5 -12  127.43    3.75 
  -2   5  12  119.93    4.74 
   2  -5 -11  381.11    9.38 
  -2   5  11  372.63   12.63 
   2  -5 -10  184.19    5.23 
  -2   5  10  183.40    6.91 
   2  -5  -9  189.52    5.13 
  -2   5   9  190.31    6.91 
   2  -5  -8  236.11    6.12 
  -2   5   8  234.53    8.29 
   2  -5  -7  122.30    3.45 
  -2   5   7  127.43    3.75 
   2  -5  -6  414.38    8.49 
  -2   5   6  410.73   10.46 
   2  -5  -5  605.18   11.55 
  -2   5   5  615.84   15.69 
   2  -5  -4  139.38    3.06 
  -2   5   4  138.59    4.05 
   2  -5  -3  304.32    7.40 
  -2   5   3  307.58    7.70 
   2  -5  -2  514.47   12.63 
  -2   5   2  509.04   12.73 
   2  -5  -1  276.98    7.30 
  -2   5   1  275.50    7.01 
   2  -5   0    3.06    0.99 
  -2   5   0    0.49    0.79 
   2  -5   1  281.81    7.11 
  -2   5  -1  302.34    7.90 
   2  -5   2  495.32   12.24 
  -2   5  -2  490.09   12.24 
   2  -5   3  290.60    7.90 
  -2   5  -3  331.86    6.91 
   2  -5   4  118.35    3.65 
  -2   5  -4  136.71    3.16 
   2  -5   5  637.17   15.89 
  -2   5  -5  592.94   11.75 
   2  -5   6  391.08   10.17 
  -2   5  -6  406.78   10.07 
   2  -5   7  127.93    3.06 
  -2   5  -7  127.83    4.74 
   2  -5   8  233.84    5.92 
  -2   5  -8  235.32    8.79 
   2  -5   9  197.91    5.33 
  -2   5  -9  212.22    8.19 
   2  -5  10  194.06    5.13 
  -2   5 -10  216.76    8.59 
   2  -5  11  356.54    9.18 
  -2   5 -11  363.84   13.72 
   2  -5  12  111.24    3.45 
  -2   5 -12  109.07    3.75 
   2  -5  13  124.47    3.85 
  -2   5 -13  124.97    4.05 
   2  -5  14    4.24    1.09 
  -2   5 -14   10.17    2.17 
   2  -5  15  135.03    4.44 
  -2   5 -15  136.71    6.12 
   2  -5  16   71.27    2.96 
  -2   5 -16   85.98    4.84 
   2  -5  17   31.88    1.78 
  -2   5 -17   29.32    2.86 
   2  -5  18    2.86    1.18 
  -2   5 -18   -2.67    1.78 
   2  -5  19   53.89    2.67 
  -2   5 -19   43.23    3.75 
   2  -5  20   21.91    1.78 
  -2   5 -20   18.85    2.57 
   2  -5  21   10.07    1.97 
  -2   5 -21   15.89    2.37 
   2  -5  22   91.01    3.75 
  -2   5 -22   87.55    5.33 
   2  -5  23   25.76    2.96 
  -2   5 -23   37.71    3.36 
   2  -5  24   35.73    2.67 
  -2   5 -24   27.74    3.26 
   2  -5  25   18.85    2.27 
   2  -5  26    9.77    1.68 
   2  -4 -27    2.57    2.57 
  -2   4  26  128.62    9.87 
   2  -4 -25   15.20    2.86 
  -2   4  25   27.05    4.54 
   2  -4 -24   38.00    4.05 
  -2   4  24   40.57    4.54 
   2  -4 -23   37.02    3.55 
  -2   4  23   38.60    4.05 
   2  -4 -22   32.77    3.26 
  -2   4  22   23.89    3.55 
   2  -4 -21    6.71    1.97 
  -2   4  21   24.38    4.05 
   2  -4 -20   76.60    5.13 
  -2   4  20   60.80    4.84 
  -2   4  19    1.68    2.47 
   2  -4 -18   38.30    3.16 
  -2   4  18   38.30    1.48 
  -2   4  17   84.40    1.88 
   2  -4 -16  175.21    7.50 
  -2   4  16  194.46    3.75 
   2  -4 -15   82.52    4.05 
  -2   4  15   93.77    2.07 
   2  -4 -14   28.53    2.67 
  -2   4  14   26.75    0.89 
   2  -4 -13   59.32    1.97 
  -2   4  13   58.93    2.57 
   2  -4 -12   25.37    1.18 
  -2   4  12   23.10    0.69 
   2  -4 -11  353.67    8.88 
  -2   4  11  333.73    6.32 
   2  -4 -10   24.68    1.78 
  -2   4  10   21.42    1.18 
   2  -4  -9  199.00    5.23 
  -2   4   9  205.22    5.63 
   2  -4  -8   45.60    1.68 
  -2   4   8   50.54    1.88 
  -2   4   7   62.29    2.17 
   2  -4  -6  133.75    3.65 
  -2   4   6  126.74    3.55 
   2  -4  -5   98.81    2.47 
  -2   4   5   93.38    2.76 
   2  -4  -4  935.36   22.11 
  -2   4   4  972.08   23.20 
   2  -4  -3  130.39    2.86 
  -2   4   3  133.95    4.05 
   2  -4  -2   22.11    0.79 
  -2   4   2   26.26    1.18 
   2  -4  -1  731.33   14.02 
  -2   4   1  741.01   17.96 
   2  -4   0  112.43    2.57 
  -2   4   0  113.02    3.45 
   2  -4   1  758.18   14.61 
  -2   4  -1  744.07   17.47 
   2  -4   2   25.86    0.99 
  -2   4  -2   28.13    1.68 
   2  -4   3  139.97    4.05 
  -2   4  -3  140.86    3.16 
   2  -4   4  933.59   22.70 
  -2   4  -4  952.14   17.87 
   2  -4   5  105.42    2.67 
  -2   4  -5  114.30    2.67 
   2  -4   6  136.61    2.67 
  -2   4  -6  126.64    2.96 
   2  -4   7   72.45    1.97 
  -2   4  -7   71.66    1.97 
   2  -4   8   43.14    1.28 
  -2   4  -8   47.08    1.78 
   2  -4   9  201.07    3.95 
  -2   4  -9  198.11    7.21 
   2  -4  10   22.41    1.09 
  -2   4 -10   23.49    1.68 
   2  -4  11  338.77    7.11 
  -2   4 -11  342.03   11.85 
   2  -4  12   25.37    1.18 
  -2   4 -12   23.79    1.78 
   2  -4  13   57.84    2.27 
  -2   4 -13   63.27    2.67 
   2  -4  14   28.43    1.78 
  -2   4 -14   28.33    2.37 
   2  -4  15   97.13    3.36 
  -2   4 -15   89.53    4.64 
   2  -4  16  199.89    5.82 
  -2   4 -16  177.58    7.50 
   2  -4  17   85.58    3.06 
  -2   4 -17   96.24    5.13 
   2  -4  18   37.31    2.17 
  -2   4 -18   53.01    3.55 
   2  -4  19   15.89    1.58 
  -2   4 -19   13.82    2.17 
   2  -4  20   71.07    2.86 
  -2   4 -20   52.51    3.85 
   2  -4  21    2.86    1.09 
  -2   4 -21    8.49    1.97 
   2  -4  22   30.11    2.37 
  -2   4 -22   21.22    2.67 
   2  -4  23   41.06    2.67 
  -2   4 -23   33.56    3.26 
   2  -4  24   66.73    3.65 
   2  -4  25   26.26    2.37 
   2  -4  26  116.58    5.53 
   2  -3 -27   35.24    4.15 
  -2   3  27   39.48    5.23 
   2  -3 -26   57.35    5.13 
  -2   3  26   49.16    5.13 
   2  -3 -25   21.81    2.96 
  -2   3  25    5.33    2.17 
   2  -3 -24   33.76    3.75 
  -2   3  24   37.21    4.24 
   2  -3 -23   77.49    5.13 
  -2   3  23  120.42    7.60 
   2  -3 -22   20.14    2.76 
  -2   3  22    4.54    2.67 
   2  -3 -21   68.70    4.54 
  -2   3  21   78.47    5.33 
   2  -3 -20   23.79    2.67 
  -2   3  20   24.18    3.65 
   2  -3 -19  263.75   10.76 
  -2   3  19  248.94   11.35 
   2  -3 -18   12.83    2.47 
  -2   3  18   13.52    0.69 
   2  -3 -17   53.60    3.85 
  -2   3  17   49.35    1.28 
   2  -3 -16  104.73    5.63 
  -2   3  16   92.88    2.07 
   2  -3 -15   59.92    3.65 
  -2   3  15   53.50    1.28 
   2  -3 -14  172.94    6.61 
  -2   3  14  168.89    3.55 
  -2   3  13   29.32    1.09 
   2  -3 -12  121.31    3.45 
  -2   3  12  113.02    2.96 
   2  -3 -11  185.87    4.84 
  -2   3  11  186.95    3.85 
   2  -3 -10   37.21    1.38 
  -2   3  10   37.51    1.18 
   2  -3  -9  311.62    7.70 
  -2   3   9  289.71    4.94 
   2  -3  -8  193.37    4.94 
  -2   3   8  190.80    2.96 
   2  -3  -7   82.03    3.85 
  -2   3   7   82.03    1.97 
   2  -3  -6  583.76   18.95 
  -2   3   6  603.41   20.33 
   2  -3  -5  117.07    3.16 
  -2   3   5  113.02    2.96 
   2  -3  -4  154.58    3.36 
  -2   3   4  154.08    4.34 
   2  -3  -3   24.08    0.69 
  -2   3   3   21.91    0.99 
   2  -3  -2  781.67   15.69 
  -2   3   2  785.62   19.25 
   2  -3  -1  303.83    6.12 
  -2   3   1  300.57    7.80 
   2  -3   0  277.67    5.63 
  -2   3   0  283.29    7.21 
   2  -3   1  308.17    6.22 
  -2   3  -1  313.01    7.70 
   2  -3   2  797.07   15.00 
  -2   3  -2  788.39   14.91 
   2  -3   3   25.47    0.99 
  -2   3  -3   24.68    0.89 
   2  -3   4  158.13    2.86 
  -2   3  -4  159.41    3.45 
   2  -3   5  107.79    2.17 
  -2   3  -5  109.86    2.57 
   2  -3   6  606.96   10.27 
  -2   3  -6  639.53   12.63 
   2  -3   7   90.32    1.97 
  -2   3  -7   97.72    3.06 
   2  -3   8  183.89    3.16 
  -2   3  -8  181.62    4.84 
   2  -3   9  290.11    4.74 
  -2   3  -9  303.23   10.96 
   2  -3  10   36.72    1.09 
  -2   3 -10   33.17    2.27 
   2  -3  11  176.29    4.05 
  -2   3 -11  188.04    7.60 
   2  -3  12  123.48    3.06 
  -2   3 -12  127.73    5.73 
   2  -3  13   29.42    1.28 
  -2   3 -13   28.13    2.47 
   2  -3  14  177.28    4.24 
  -2   3 -14  168.00    7.40 
   2  -3  15   52.91    1.88 
  -2   3 -15   56.66    3.16 
   2  -3  16  100.58    2.96 
  -2   3 -16  112.03    5.13 
   2  -3  17   46.59    1.88 
  -2   3 -17   46.49    2.96 
   2  -3  18   19.25    1.18 
  -2   3 -18   15.40    1.97 
   2  -3  19  250.92    7.30 
  -2   3 -19  257.43   10.36 
   2  -3  20   32.97    2.37 
  -2   3 -20   36.82    3.16 
   2  -3  21   69.19    3.06 
  -2   3 -21   72.06    3.75 
   2  -3  22   17.96    1.97 
  -2   3 -22   14.71    2.17 
   2  -3  23   83.21    5.13 
  -2   3 -23   76.50    4.54 
   2  -3  24   24.68    2.17 
   2  -3  25   20.73    2.17 
   2  -3  26   54.88    3.55 
   2  -3  27   12.04    2.17 
   2  -2 -27   -1.48    1.58 
  -2   2  27    9.38    3.06 
   2  -2 -26    9.97    2.76 
  -2   2  26   12.83    2.96 
   2  -2 -25   31.59    3.75 
  -2   2  25   32.38    4.05 
   2  -2 -24   16.68    2.37 
  -2   2  24   16.48    2.47 
   2  -2 -23   18.36    2.67 
  -2   2  23   30.60    3.95 
   2  -2 -22   -0.30    1.48 
  -2   2  22    0.39    1.58 
   2  -2 -21   14.61    2.47 
  -2   2  21   26.36    3.36 
  -2   2  20   53.20    4.44 
   2  -2 -19   22.80    2.37 
  -2   2  19   21.22    1.48 
   2  -2 -18   30.99    2.47 
  -2   2  18   30.90    0.99 
   2  -2 -17   77.59    4.24 
  -2   2  17   90.91    2.76 
   2  -2 -16   15.89    2.07 
  -2   2  16    7.01    0.49 
   2  -2 -15    9.38    1.38 
  -2   2  15   10.86    0.59 
  -2   2  14  259.01    6.61 
   2  -2 -13  368.18   13.33 
  -2   2  13  398.09    7.90 
   2  -2 -12   47.18    2.57 
  -2   2  12   49.75    1.38 
   2  -2 -11   77.59    3.75 
  -2   2  11   84.20    2.47 
   2  -2 -10  145.30    3.85 
  -2   2  10  158.03    3.36 
   2  -2  -9   66.13    2.07 
  -2   2   9   70.97    1.78 
   2  -2  -8  125.16    4.74 
  -2   2   8  148.56   12.24 
   2  -2  -7  853.34   19.64 
  -2   2   7  866.66   19.94 
   2  -2  -6   78.97    2.27 
  -2   2   6   82.03    1.58 
   2  -2  -5  191.59    9.77 
  -2   2   5  144.02    5.13 
   2  -2  -4   39.98    0.89 
  -2   2   4   38.30    1.38 
   2  -2  -3  103.64    1.97 
  -2   2   3  107.59    2.27 
   2  -2  -2  206.60    4.24 
  -2   2   2  198.80    4.15 
   2  -2  -1  444.68    8.49 
  -2   2   1  439.16    8.29 
   2  -2   0  665.79   12.63 
  -2   2   0  660.26   12.44 
   2  -2   1  492.46    9.38 
  -2   2  -1  486.34    9.38 
   2  -2   2  185.08    3.75 
  -2   2  -2  173.73    3.06 
   2  -2   3  104.24    2.07 
  -2   2  -3  102.36    1.97 
   2  -2   4   66.73    2.07 
  -2   2  -4   67.52    1.88 
   2  -2   5  103.45    2.07 
  -2   2  -5   92.79    2.67 
   2  -2   6   80.45    1.48 
  -2   2  -6   84.89    2.67 
   2  -2   7  878.71   13.03 
  -2   2  -7  903.38   20.93 
   2  -2   8  116.97    2.17 
  -2   2  -8  120.82    3.36 
   2  -2   9   72.75    1.68 
  -2   2  -9   74.72    2.96 
   2  -2  10  154.38    2.86 
  -2   2 -10  163.17    4.54 
   2  -2  11   77.19    1.68 
  -2   2 -11   83.11    3.95 
   2  -2  12   50.84    1.68 
  -2   2 -12   50.44    2.86 
   2  -2  13  403.82    8.39 
  -2   2 -13  436.59   15.79 
   2  -2  14  259.01    7.30 
  -2   2 -14  273.42   10.46 
   2  -2  15   10.27    0.89 
  -2   2 -15   14.21    1.97 
   2  -2  16    5.43    0.79 
  -2   2 -16    8.88    1.48 
   2  -2  17   79.86    2.47 
  -2   2 -17   76.01    3.95 
   2  -2  18   21.12    1.88 
  -2   2 -18   20.24    1.97 
   2  -2  19   25.27    2.07 
  -2   2 -19   20.53    2.07 
   2  -2  20   50.64    2.57 
  -2   2 -20   54.09    3.16 
   2  -2  21   17.18    1.68 
  -2   2 -21   15.89    1.97 
   2  -2  22   -0.30    1.09 
  -2   2 -22    3.65    1.28 
   2  -2  23   37.02    2.67 
   2  -2  24   14.91    1.78 
   2  -2  25   42.64    2.76 
   2  -2  26    6.71    1.78 
   2  -2  27    5.82    2.07 
   2  -1 -27    3.85    2.37 
  -2   1  27    6.91    3.16 
  -2   1  26   13.42    2.76 
   2  -1 -25    0.10    1.48 
  -2   1  25   -0.39    2.47 
   2  -1 -24   14.51    2.67 
  -2   1  24   13.33    2.37 
   2  -1 -23   79.76    5.13 
  -2   1  23   64.36    5.03 
   2  -1 -22   20.53    3.06 
  -2   1  22   19.45    3.06 
   2  -1 -21   71.96    4.44 
  -2   1  21   64.06    4.94 
   2  -1 -20   56.07    4.05 
  -2   1  20   38.79    1.78 
   2  -1 -19   25.96    2.67 
  -2   1  19   28.43    1.58 
   2  -1 -18   31.78    2.67 
  -2   1  18   25.47    1.09 
   2  -1 -17  103.94    5.53 
  -2   1  17  119.34    2.67 
  -2   1  16   54.59    1.48 
   2  -1 -15   69.79    3.65 
  -2   1  15   68.11    1.97 
   2  -1 -14   89.63    4.34 
  -2   1  14   95.75    2.86 
   2  -1 -13  132.76    5.53 
  -2   1  13  131.28    3.65 
  -2   1  12   44.32    1.58 
   2  -1 -11   85.68    3.75 
  -2   1  11   81.04    2.37 
   2  -1 -10  158.33    6.22 
  -2   1  10  168.20    3.55 
   2  -1  -9  733.41   24.08 
  -2   1   9  733.70   14.02 
   2  -1  -8  627.29   21.22 
  -2   1   8  620.78   12.04 
   2  -1  -7  618.31   14.41 
  -2   1   7  623.35   11.94 
   2  -1  -6   13.62    0.89 
  -2   1   6   12.93    0.59 
   2  -1  -5  411.71    9.57 
  -2   1   5  437.67    8.49 
   2  -1  -4  293.66    7.21 
  -2   1   4  311.92    5.43 
   2  -1  -3  182.41    3.16 
  -2   1   3  181.72    3.26 
   2  -1  -2  225.85    3.95 
  -2   1   2  235.12    4.74 
   2  -1  -1  133.65    2.37 
  -2   1   1  127.33    2.67 
   2  -1   0  432.54    8.19 
  -2   1   0  417.04    7.90 
   2  -1   1  128.12    2.67 
  -2   1  -1  127.73    2.37 
   2  -1   2  230.19    3.95 
  -2   1  -2  223.48    3.85 
   2  -1   3  161.29    2.96 
  -2   1  -3  163.76    3.36 
   2  -1   4  283.10    4.34 
  -2   1  -4  281.32    5.73 
   2  -1   5  438.37    7.40 
  -2   1  -5  422.57    8.39 
   2  -1   6   13.33    0.59 
  -2   1  -6   10.76    0.69 
   2  -1   7  622.06   10.36 
  -2   1  -7  624.23   14.71 
   2  -1   8  614.76   10.27 
  -2   1  -8  598.96    9.97 
   2  -1   9  740.81   12.24 
  -2   1  -9  710.80   13.62 
   2  -1  10  170.27    3.85 
  -2   1 -10  165.24    3.65 
   2  -1  11   81.73    2.27 
  -2   1 -11   80.25    3.65 
   2  -1  12   43.14    1.38 
  -2   1 -12   49.06    2.57 
   2  -1  13  137.80    3.85 
  -2   1 -13  130.39    3.85 
   2  -1  14   92.79    2.86 
  -2   1 -14   80.45    2.76 
   2  -1  15   75.22    4.34 
  -2   1 -15   69.69    2.37 
   2  -1  16   41.85    1.88 
  -2   1 -16   52.81    3.55 
   2  -1  17  118.25    3.85 
  -2   1 -17  124.37    3.85 
   2  -1  18   32.38    1.78 
  -2   1 -18   30.50    1.68 
   2  -1  19   33.17    3.65 
  -2   1 -19   29.51    1.68 
   2  -1  20   45.50    3.26 
  -2   1 -20   42.54    2.07 
   2  -1  21   70.28    4.74 
  -2   1 -21   73.83    2.76 
   2  -1  22   11.45    2.67 
  -2   1 -22   13.92    2.47 
   2  -1  23   64.06    3.16 
   2  -1  24   13.42    1.78 
   2  -1  25    1.18    1.58 
   2  -1  26   15.79    2.07 
   2  -1  27   10.17    2.67 
   2   0 -27   18.16    2.86 
  -2   0  27   10.27    2.96 
   2   0 -26    1.18    1.78 
  -2   0  26    4.24    2.07 
   2   0 -25   14.21    2.96 
  -2   0  25   10.27    3.26 
   2   0 -23   -1.18    1.88 
  -2   0  23    4.54    2.57 
   2   0 -22   20.63    2.76 
  -2   0  22   32.08    3.65 
   2   0 -21   40.37    3.55 
   2   0 -20    6.61    2.17 
  -2   0  20    3.16    0.69 
   2   0 -19   -0.39    1.68 
  -2   0  19    1.58    2.47 
   2   0 -18   60.71    3.85 
  -2   0  18   58.24    1.97 
   2   0 -17  426.22   15.30 
  -2   0  17  429.48    9.28 
  -2   0  16   68.60    1.97 
   2   0 -15   30.50    2.47 
  -2   0  15   39.29    1.38 
   2   0 -14   82.82    4.15 
  -2   0  14   76.70    2.17 
   2   0 -13   29.51    1.97 
  -2   0  13   28.72    1.28 
   2   0 -12   13.33    0.99 
  -2   0  12   11.35    0.79 
   2   0 -11   12.63    1.09 
  -2   0  11   14.71    1.38 
   2   0 -10    7.90    0.99 
  -2   0  10    6.71    0.59 
   2   0  -9  837.05   19.35 
  -2   0   9  839.62   15.99 
  -2   0   8    3.06    0.59 
   2   0  -7   78.57    3.65 
  -2   0   7   77.49    2.67 
   2   0  -6 1069.81   34.65 
  -2   0   6 1077.31   21.22 
   2   0  -5   96.24    4.05 
  -2   0   5   97.72    1.97 
   2   0  -4  441.23   11.15 
  -2   0   4  444.88    8.00 
   2   0  -3  295.24    7.40 
  -2   0   3  289.91    4.94 
   2   0  -2  970.70   22.01 
  -2   0   2  983.53   15.50 
   2   0  -1   75.02    1.38 
  -2   0   1   75.02    1.38 
   2   0   0   11.06    0.30 
  -2   0   0   12.34    0.79 
   2   0   1   79.56    3.45 
  -2   0  -1   69.69    1.97 
   2   0   2 1001.60   18.66 
  -2   0  -2  978.50   18.36 
   2   0   3  279.15    4.84 
  -2   0  -3  275.79    4.74 
   2   0   4  439.94    7.40 
  -2   0  -4  442.61    7.40 
   2   0   5   99.50    2.17 
  -2   0  -5   96.44    1.88 
   2   0   6 1073.56   17.27 
  -2   0  -6 1071.09   17.37 
   2   0   7   76.99    1.58 
  -2   0  -7   76.89    1.88 
   2   0   8    3.75    0.39 
  -2   0  -8    3.75    0.49 
   2   0   9  812.97   13.52 
  -2   0  -9  808.72   13.42 
   2   0  10    3.95    0.49 
  -2   0 -10    6.02    0.99 
   2   0  11    9.18    0.59 
  -2   0 -11    8.59    0.69 
   2   0  12   10.17    0.59 
  -2   0 -12   11.94    0.89 
   2   0  13   40.27    1.48 
  -2   0 -13   30.80    1.38 
   2   0  14   76.89    2.37 
  -2   0 -14   73.54    2.47 
   2   0  15   32.87    1.28 
  -2   0 -15   30.01    1.38 
   2   0  16   76.70    2.47 
  -2   0 -16   81.14    2.67 
   2   0  17  432.64   10.76 
  -2   0 -17  416.95   10.46 
   2   0  18   58.34    1.97 
  -2   0 -18   46.49    2.07 
   2   0  19    2.76    2.27 
  -2   0 -19   -0.49    0.69 
   2   0  20    5.63    2.47 
  -2   0 -20    4.84    0.79 
   2   0  21   43.43    4.15 
  -2   0 -21   31.98    2.67 
   2   0  22   17.18    2.47 
  -2   0 -22   16.29    2.07 
   2   0  23    5.73    2.67 
  -2   0 -23    3.95    1.48 
   2   0  24   42.84    3.95 
  -2   0 -24   28.33    3.26 
   2   0  25    2.27    2.57 
  -2   0 -25    5.23    2.37 
   2   0  26    1.09    2.67 
  -2   0 -26    1.97    2.07 
   2   0  27    4.34    3.16 
  -2   0 -27   13.82    2.96 
   2   1 -27    1.68    2.57 
  -2  -1  27    0.89    1.28 
   2   1 -26   24.97    3.26 
  -2  -1  26   17.87    2.07 
   2   1 -25    7.30    2.57 
  -2  -1  25    1.68    1.28 
   2   1 -24   13.82    2.86 
  -2  -1  24   18.66    1.97 
   2   1 -23   60.80    4.24 
  -2  -1  23   60.71    3.16 
   2   1 -22   23.00    2.57 
  -2  -1  22   19.05    3.06 
  -2  -1  21   71.96    2.67 
   2   1 -20   31.39    2.07 
  -2  -1  20   28.43    3.06 
   2   1 -19   38.00    2.07 
  -2  -1  19   42.74    1.97 
   2   1 -18   34.65    1.88 
  -2  -1  18   29.12    1.58 
   2   1 -17  112.82    3.65 
  -2  -1  17  110.26    3.65 
   2   1 -16   54.68    2.37 
  -2  -1  16   52.32    2.17 
   2   1 -15   67.62    2.47 
  -2  -1  15   64.26    2.67 
   2   1 -14   98.51    3.16 
  -2  -1  14   95.55    2.67 
   2   1 -13  133.75    3.95 
  -2  -1  13  144.51    6.22 
   2   1 -12   46.39    1.88 
  -2  -1  12   39.19    2.67 
   2   1 -11   87.46    2.67 
  -2  -1  11   80.25    3.85 
   2   1 -10  159.81    4.24 
  -2  -1  10  178.76    4.84 
   2   1  -9  741.90   24.28 
  -2  -1   9  716.43   17.27 
   2   1  -8  613.57   20.14 
  -2  -1   8  617.13   14.61 
   2   1  -7  605.08   14.31 
  -2  -1   7  640.42   15.10 
   2   1  -6    9.08    0.89 
  -2  -1   6   10.27    0.79 
   2   1  -5  420.10   10.07 
  -2  -1   5  418.43    8.09 
   2   1  -4  286.55    7.30 
  -2  -1   4  272.73    4.74 
   2   1  -3  164.05    3.55 
  -2  -1   3  160.99    2.76 
   2   1  -2  230.29    6.12 
  -2  -1   2  215.09    3.36 
   2   1  -1  118.35    4.15 
  -2  -1   1  117.56    2.27 
   2   1   0  390.29   12.93 
  -2  -1   0  388.52    7.01 
   2   1   1  119.93    2.67 
  -2  -1  -1  119.14    2.67 
   2   1   2  211.43    4.24 
  -2  -1  -2  212.32    3.65 
   2   1   3  158.62    2.86 
  -2  -1  -3  160.60    3.36 
   2   1   4  281.81    4.74 
  -2  -1  -4  272.24    4.74 
   2   1   5  417.14    7.01 
  -2  -1  -5  423.07    7.11 
   2   1   6   12.14    0.49 
  -2  -1  -6   11.55    0.49 
   2   1   7  620.09   10.36 
  -2  -1  -7  629.47   10.36 
   2   1   8  609.92   10.17 
  -2  -1  -8  613.57   10.27 
   2   1   9  747.72   12.24 
  -2  -1  -9  737.16   14.21 
   2   1  10  170.86    3.65 
  -2  -1 -10  188.53    5.33 
   2   1  11   81.04    1.68 
  -2  -1 -11   82.62    1.97 
   2   1  12   48.47    1.18 
  -2  -1 -12   44.72    1.28 
   2   1  13  138.59    3.16 
  -2  -1 -13  137.99    3.06 
   2   1  14   99.99    5.33 
  -2  -1 -14   92.49    2.57 
   2   1  15   59.32    3.95 
  -2  -1 -15   74.82    2.27 
   2   1  16   45.41    3.75 
  -2  -1 -16   48.37    1.68 
   2   1  17  112.73    5.73 
  -2  -1 -17  112.53    3.26 
   2   1  18   26.75    2.67 
  -2  -1 -18   33.07    1.38 
   2   1  19   34.25    3.45 
  -2  -1 -19   38.00    1.48 
   2   1  20   32.57    3.26 
  -2  -1 -20   39.38    2.96 
   2   1  21   87.95    5.73 
  -2  -1 -21   59.13    3.75 
   2   1  22    5.23    2.07 
  -2  -1 -22   19.45    2.76 
   2   1  23   71.27    5.03 
  -2  -1 -23   67.42    4.54 
   2   1  24   11.75    3.16 
  -2  -1 -24   15.30    2.67 
   2   1  25   -0.59    2.67 
  -2  -1 -25    4.84    2.07 
   2   1  26   19.05    3.26 
  -2  -1 -26   17.96    2.57 
  -2  -1 -27    0.20    1.38 
  -2  -2  26   15.20    1.97 
  -2  -2  25   43.53    2.76 
   2   2 -24   13.23    1.58 
  -2  -2  24   15.89    1.78 
   2   2 -23   28.03    2.17 
  -2  -2  23   29.02    2.07 
   2   2 -22   -0.39    0.99 
  -2  -2  22    2.47    0.79 
   2   2 -21   20.63    1.58 
  -2  -2  21   18.46    1.38 
   2   2 -20   42.84    2.17 
  -2  -2  20   39.29    1.68 
   2   2 -19   23.00    1.78 
  -2  -2  19   20.73    1.28 
   2   2 -18   32.97    2.67 
  -2  -2  18   32.97    1.88 
   2   2 -17   78.18    3.16 
  -2  -2  17   77.88    3.06 
   2   2 -16    5.92    1.18 
  -2  -2  16    5.63    1.09 
   2   2 -15   11.65    1.18 
  -2  -2  15   15.40    1.28 
   2   2 -14  278.36    7.11 
  -2  -2  14  251.51    7.01 
   2   2 -13  405.69   10.17 
  -2  -2  13  407.86    8.69 
   2   2 -12   58.53    2.17 
  -2  -2  12   43.83    1.78 
   2   2 -11   81.93    2.57 
  -2  -2  11   76.01    2.57 
   2   2 -10  141.75    3.85 
  -2  -2  10  141.65    4.34 
   2   2  -9   60.21    2.17 
  -2  -2   9   71.27    1.88 
   2   2  -8  107.79    3.36 
  -2  -2   8  115.79    2.57 
   2   2  -7  888.48   20.53 
  -2  -2   7  859.26   16.19 
   2   2  -6   78.77    3.55 
  -2  -2   6   75.51    2.27 
   2   2  -5  104.43    4.44 
  -2  -2   5  102.85    2.27 
   2   2  -4   41.16    1.28 
  -2  -2   4   40.96    0.99 
   2   2  -3  105.62    2.86 
  -2  -2   3   99.50    1.88 
   2   2  -2  156.75    3.36 
  -2  -2   2  160.20    3.26 
   2   2  -1  431.55   10.86 
  -2  -2   1  426.72    7.11 
   2   2   0  645.85   12.73 
  -2  -2   0  637.07   12.34 
   2   2   1  425.34    8.39 
  -2  -2  -1  420.40    8.29 
   2   2   2  159.02    3.36 
  -2  -2  -2  168.40    3.55 
   2   2   3   95.35    2.67 
  -2  -2  -3   98.22    1.68 
   2   2   4   39.19    1.88 
  -2  -2  -4   35.34    1.09 
   2   2   5   94.46    2.17 
  -2  -2  -5   97.33    1.68 
   2   2   6   78.87    1.97 
  -2  -2  -6   79.46    1.68 
   2   2   7  892.33   16.88 
  -2  -2  -7  870.71   12.63 
   2   2   8  114.21    2.76 
  -2  -2  -8  115.98    1.97 
   2   2   9   70.48    1.97 
  -2  -2  -9   69.19    1.48 
   2   2  10  150.53    3.45 
  -2  -2 -10  144.61    3.26 
   2   2  11   82.92    2.27 
  -2  -2 -11   84.49    1.88 
   2   2  12   55.87    1.78 
  -2  -2 -12   49.55    2.57 
   2   2  13  416.25   10.46 
  -2  -2 -13  408.36   10.27 
   2   2  14  267.11   10.46 
  -2  -2 -14  261.97    6.91 
   2   2  15    8.88    2.17 
  -2  -2 -15   11.55    1.58 
   2   2  17   69.98    5.13 
  -2  -2 -17   68.01    3.65 
   2   2  18   32.48    3.65 
  -2  -2 -18   24.48    2.57 
   2   2  19   24.78    2.96 
  -2  -2 -19   23.89    2.17 
   2   2  20   55.57    4.34 
  -2  -2 -20   42.54    3.36 
   2   2  21   17.27    3.45 
  -2  -2 -21   25.37    2.67 
   2   2  23   31.39    3.95 
  -2  -2 -23   25.96    2.96 
   2   2  24    9.77    3.06 
  -2  -2 -24    7.50    2.37 
   2   2  25   29.81    3.85 
  -2  -2 -25   30.80    3.16 
   2   2  26   16.39    3.75 
   2   2  27    8.39    3.06 
  -2  -2 -27   10.76    2.76 
  -2  -3  27   14.61    1.88 
  -2  -3  26   56.17    3.16 
   2   3 -24   34.25    3.26 
  -2  -3  24   37.81    2.76 
   2   3 -23  114.01    5.63 
  -2  -3  23   96.24    3.75 
   2   3 -22   19.25    2.57 
  -2  -3  22   10.76    1.09 
   2   3 -21   61.00    4.05 
  -2  -3  21   62.29    2.76 
   2   3 -20   38.40    2.96 
  -2  -3  20   39.58    3.75 
   2   3 -19  232.06    9.57 
  -2  -3  19  252.00    7.21 
   2   3 -18   13.42    1.97 
  -2  -3  18   14.31    1.48 
   2   3 -17   56.07    3.26 
  -2  -3  17   49.45    2.27 
   2   3 -16   96.93    4.94 
  -2  -3  16  104.34    3.55 
  -2  -3  15   62.38    2.27 
   2   3 -14  160.50    6.32 
  -2  -3  14  167.71    4.84 
   2   3 -13   27.93    2.47 
  -2  -3  13   29.91    1.48 
   2   3 -12  112.03    5.43 
  -2  -3  12  124.47    3.65 
   2   3 -11  180.83    7.50 
  -2  -3  11  185.28    5.43 
   2   3 -10   46.49    2.96 
  -2  -3  10   40.27    1.68 
   2   3  -9  299.78   11.35 
  -2  -3   9  293.56    6.22 
   2   3  -8  179.95    6.81 
  -2  -3   8  185.87    4.05 
   2   3  -7   88.64    4.54 
  -2  -3   7   91.90    2.27 
   2   3  -6  620.19   14.81 
  -2  -3   6  611.40   11.75 
   2   3  -5  108.58    2.96 
  -2  -3   5  110.95    2.57 
   2   3  -4  163.96    4.34 
  -2  -3   4  164.65    3.55 
   2   3  -3   20.14    0.89 
  -2  -3   3   22.60    0.89 
   2   3  -2  716.43   23.10 
  -2  -3   2  711.39   13.52 
   2   3  -1  292.67    5.92 
  -2  -3   1  296.62    5.13 
   2   3   0  265.63    4.64 
  -2  -3   0  269.87    4.74 
   2   3   1  292.57    5.03 
  -2  -3  -1  287.34    5.73 
   2   3   2  715.24   11.75 
  -2  -3  -2  711.69   13.52 
   2   3   3   24.28    0.89 
  -2  -3  -3   25.27    0.99 
   2   3   4  152.21    3.16 
  -2  -3  -4  149.15    3.26 
   2   3   5  112.63    2.76 
  -2  -3  -5  111.05    2.17 
   2   3   6  621.37   15.30 
  -2  -3  -6  591.66    9.77 
   2   3   7   87.95    2.37 
  -2  -3  -7   88.15    2.07 
   2   3   8  186.66    4.24 
  -2  -3  -8  188.63    3.36 
   2   3   9  300.57    6.42 
  -2  -3  -9  290.99    5.13 
   2   3  10   31.49    1.58 
  -2  -3 -10   36.32    1.09 
   2   3  11  171.85    5.13 
  -2  -3 -11  175.21    5.03 
   2   3  12  120.52    3.75 
  -2  -3 -12  126.84    3.75 
   2   3  13   24.58    1.48 
  -2  -3 -13   23.49    1.38 
   2   3  14  166.62    5.33 
  -2  -3 -14  159.41    4.74 
   2   3  15   52.51    4.15 
  -2  -3 -15   55.08    2.37 
   2   3  16  110.26    5.73 
  -2  -3 -16  120.03    5.53 
   2   3  17   45.80    3.36 
  -2  -3 -17   44.42    3.26 
   2   3  18    5.73    2.47 
  -2  -3 -18   20.24    2.27 
   2   3  19  226.64    9.87 
  -2  -3 -19  252.60    9.97 
   2   3  20   24.28    3.36 
  -2  -3 -20   29.42    2.96 
   2   3  21   70.18    5.53 
  -2  -3 -21   90.91    5.03 
   2   3  22   18.75    3.06 
  -2  -3 -22   18.56    2.37 
   2   3  23   94.76    6.02 
  -2  -3 -23  100.49    5.33 
   2   3  24   23.99    3.55 
  -2  -3 -24   39.88    3.36 
   2   3  25   19.64    2.96 
  -2  -3 -25   28.23    3.26 
   2   3  26   57.84    5.82 
  -2  -3 -26   63.37    5.13 
   2   3  27   13.42    3.75 
  -2  -4  26  126.05    5.33 
   2   4 -25   19.35    2.76 
  -2  -4  25   15.89    1.97 
   2   4 -24   61.50    4.64 
  -2  -4  24   61.59    3.26 
   2   4 -23   44.22    3.45 
  -2  -4  23   43.14    2.76 
   2   4 -22   20.73    2.47 
  -2  -4  22   16.19    1.58 
   2   4 -21    7.30    1.58 
  -2  -4  21   12.04    1.38 
   2   4 -20   78.97    4.44 
  -2  -4  20   69.79    2.96 
   2   4 -19   13.33    1.88 
  -2  -4  19   14.71    1.38 
   2   4 -18   40.08    3.45 
  -2  -4  18   34.65    1.97 
   2   4 -17   86.57    4.15 
  -2  -4  17   88.94    3.06 
   2   4 -16  199.69    8.88 
  -2  -4  16  195.94    5.43 
   2   4 -15  104.73    5.13 
  -2  -4  15   86.67    3.06 
   2   4 -14   33.56    2.86 
  -2  -4  14   30.11    1.58 
   2   4 -13   49.65    3.16 
  -2  -4  13   54.09    2.07 
   2   4 -12   22.31    2.17 
  -2  -4  12   30.50    1.48 
   2   4 -11  364.83   13.82 
  -2  -4  11  340.45    8.69 
   2   4 -10   17.87    2.27 
  -2  -4  10   23.20    1.18 
   2   4  -9  186.07    7.80 
  -2  -4   9  191.69    7.01 
   2   4  -8   37.51    1.78 
  -2  -4   8   33.96    1.48 
   2   4  -7   69.10    2.27 
  -2  -4   7   73.93    2.07 
   2   4  -6  133.75    3.75 
  -2  -4   6  128.32    3.65 
   2   4  -5  104.14    3.16 
  -2  -4   5  108.38    3.26 
   2   4  -4  921.05   21.62 
  -2  -4   4  879.69   16.88 
   2   4  -3  137.70    4.15 
  -2  -4   3  130.99    2.67 
   2   4  -2   20.83    1.28 
  -2  -4   2   24.87    1.09 
   2   4  -1  750.88   14.31 
  -2  -4   1  726.79   11.85 
   2   4   0  108.28    2.27 
  -2  -4   0  122.30    3.26 
   2   4   1  715.64   13.62 
  -2  -4  -1  722.35   11.94 
   2   4   2   21.91    1.09 
  -2  -4  -2   22.11    1.09 
   2   4   3  136.61    2.67 
  -2  -4  -3  135.82    3.26 
   2   4   4  914.93   15.10 
  -2  -4  -4  902.20   17.08 
   2   4   5  104.43    2.47 
  -2  -4  -5  108.28    2.17 
   2   4   6  128.91    2.86 
  -2  -4  -6  125.75    2.37 
   2   4   7   73.34    1.88 
  -2  -4  -7   71.96    1.58 
   2   4   8   45.01    2.07 
  -2  -4  -8   46.49    1.48 
   2   4   9  181.82    5.53 
  -2  -4  -9  181.13    4.94 
   2   4  10   22.90    1.28 
  -2  -4 -10   22.31    0.79 
   2   4  11  323.67    8.88 
  -2  -4 -11  334.82    6.61 
   2   4  12   22.21    1.58 
  -2  -4 -12   26.16    1.38 
   2   4  13   49.55    2.17 
  -2  -4 -13   54.19    2.17 
   2   4  14   29.81    1.88 
  -2  -4 -14   27.74    1.58 
   2   4  15   72.65    4.54 
  -2  -4 -15   77.49    4.05 
   2   4  16  199.89    9.28 
  -2  -4 -16  202.55    8.09 
   2   4  17   99.00    5.23 
  -2  -4 -17   86.76    4.84 
   2   4  18   27.24    2.67 
  -2  -4 -18   39.78    2.96 
   2   4  19   19.15    3.06 
  -2  -4 -19   15.40    2.27 
   2   4  20   63.67    4.94 
  -2  -4 -20   81.53    4.74 
   2   4  21    5.03    2.96 
  -2  -4 -21    8.00    2.07 
   2   4  22   15.30    3.36 
  -2  -4 -22   26.75    2.47 
   2   4  23   37.02    4.24 
  -2  -4 -23   37.51    3.95 
   2   4  24   62.38    5.43 
  -2  -4 -24   57.15    4.05 
   2   4  25   22.90    3.95 
  -2  -4 -25   20.83    2.67 
   2   4  26  130.59    9.48 
  -2  -4 -26  143.42    8.79 
  -2  -4 -27    5.33    1.88 
  -2  -5  26    7.11    1.97 
   2   5 -25   31.29    3.85 
  -2  -5  25   20.93    2.67 
   2   5 -24   30.50    3.55 
  -2  -5  24   40.27    2.67 
   2   5 -23   41.66    3.85 
  -2  -5  23   35.83    2.37 
   2   5 -22   97.23    5.63 
  -2  -5  22  106.01    4.15 
   2   5 -21    1.48    1.38 
  -2  -5  21    8.88    1.38 
  -2  -5  20   13.62    1.58 
   2   5 -19   56.46    4.05 
  -2  -5  19   52.71    2.76 
   2   5 -18    5.43    2.17 
  -2  -5  18    2.47    0.99 
   2   5 -17   33.46    3.16 
  -2  -5  17   32.67    1.97 
   2   5 -16   89.92    5.13 
  -2  -5  16   73.54    2.76 
   2   5 -15  138.78    6.32 
  -2  -5  15  135.92    4.24 
   2   5 -14   18.95    2.57 
  -2  -5  14    9.18    0.99 
   2   5 -13  109.96    5.23 
  -2  -5  13  134.05    3.75 
   2   5 -12  114.11    5.53 
  -2  -5  12  115.29    3.45 
   2   5 -11  388.02   14.71 
  -2  -5  11  372.13    9.28 
   2   5 -10  182.41    5.13 
  -2  -5  10  200.58    5.13 
   2   5  -9  203.24    5.53 
  -2  -5   9  190.01    5.13 
   2   5  -8  213.41    5.63 
  -2  -5   8  230.39    5.92 
   2   5  -7  124.37    3.75 
  -2  -5   7  122.60    4.74 
   2   5  -6  412.60   10.27 
  -2  -5   6  384.77   10.27 
   2   5  -5  600.84   14.31 
  -2  -5   5  605.58   11.55 
   2   5  -4  126.45    4.15 
  -2  -5   4  134.24    3.06 
   2   5  -3  296.03    7.60 
  -2  -5   3  311.52    6.22 
   2   5  -2  483.67   11.75 
  -2  -5   2  493.15    8.29 
   2   5  -1  279.35    5.73 
  -2  -5   1  284.18    4.94 
   2   5   0    3.85    0.59 
  -2  -5   0    1.09    0.49 
   2   5   1  284.28    5.03 
  -2  -5  -1  270.26    5.03 
   2   5   2  486.63    8.29 
  -2  -5  -2  493.64    9.67 
   2   5   3  292.67    7.40 
  -2  -5  -3  298.69    6.12 
   2   5   4  133.26    2.67 
  -2  -5  -4  125.56    2.96 
   2   5   5  606.17   10.36 
  -2  -5  -5  614.56   11.94 
   2   5   6  410.23    7.11 
  -2  -5  -6  404.90    8.29 
   2   5   7  131.58    3.06 
  -2  -5  -7  131.87    3.26 
   2   5   8  225.85    4.94 
  -2  -5  -8  224.27    4.94 
   2   5   9  193.37    5.73 
  -2  -5  -9  192.19    5.23 
   2   5  10  174.42    5.03 
  -2  -5 -10  191.89    5.23 
   2   5  11  358.12   10.07 
  -2  -5 -11  364.43    7.30 
   2   5  12  118.06    4.15 
  -2  -5 -12  121.02    2.67 
   2   5  13  119.24    4.05 
  -2  -5 -13  131.87    4.05 
   2   5  14    6.81    1.09 
  -2  -5 -14    6.61    1.09 
   2   5  15  154.18    7.40 
  -2  -5 -15  136.91    4.24 
   2   5  16  100.88    5.82 
  -2  -5 -16   75.81    2.96 
   2   5  17   30.30    2.86 
  -2  -5 -17   36.32    1.68 
   2   5  18   13.72    2.96 
   2   5  20   17.57    3.26 
  -2  -5 -20    5.63    1.88 
   2   5  21    3.36    2.96 
  -2  -5 -21    8.09    1.97 
   2   5  22   78.57    5.63 
  -2  -5 -22   92.39    5.53 
   2   5  23   62.19    4.94 
   2   5  24   44.32    4.74 
  -2  -5 -24   34.15    3.65 
   2   5  25   16.39    3.36 
  -2  -5 -25   31.19    3.55 
   2   5  26    4.54    2.37 
  -2  -5 -26   10.27    2.47 
   2   6 -25   16.68    2.67 
  -2  -6  25   18.06    2.67 
   2   6 -24   55.57    5.13 
  -2  -6  24   54.19    4.24 
   2   6 -23    5.13    2.27 
  -2  -6  23    6.51    2.27 
   2   6 -22   35.14    3.65 
  -2  -6  22   31.78    2.96 
   2   6 -21   92.19    6.02 
  -2  -6  21   78.97    3.45 
   2   6 -20    3.45    1.88 
  -2  -6  20    1.28    1.09 
   2   6 -19   50.93    3.85 
  -2  -6  19   34.45    1.97 
   2   6 -18   49.75    3.45 
  -2  -6  18   43.14    2.17 
   2   6 -17   18.56    2.76 
  -2  -6  17   22.70    1.48 
   2   6 -16    8.19    2.27 
  -2  -6  16   17.57    1.38 
   2   6 -15  112.63    5.73 
  -2  -6  15   95.45    4.74 
   2   6 -14  117.86    6.12 
  -2  -6  14  149.25    4.15 
   2   6 -13  190.51    8.09 
  -2  -6  13  213.51    5.73 
   2   6 -12   38.79    2.96 
  -2  -6  12   39.88    1.58 
   2   6 -11   89.73    4.54 
  -2  -6  11   93.48    2.86 
   2   6 -10  196.04    8.19 
  -2  -6  10  222.79    8.79 
   2   6  -9  106.51    3.36 
  -2  -6   9  102.46    4.44 
   2   6  -8   21.81    1.38 
  -2  -6   8   21.32    0.89 
   2   6  -7  391.28   10.17 
  -2  -6   7  416.65    7.80 
   2   6  -6  106.41    3.36 
  -2  -6   6  101.28    2.57 
   2   6  -5    2.07    0.69 
  -2  -6   5    1.78    1.28 
   2   6  -4   21.22    1.28 
  -2  -6   4   17.77    1.78 
   2   6  -3  182.22    6.51 
  -2  -6   3  174.71    3.85 
   2   6  -2  308.07    8.00 
  -2  -6   2  307.08    5.53 
   2   6  -1  136.32    3.26 
  -2  -6   1  126.15    2.86 
   2   6   0    7.90    0.79 
  -2  -6   0    7.30    0.69 
   2   6   1  127.83    3.06 
  -2  -6  -1  124.77    2.47 
   2   6   2  297.71    6.22 
  -2  -6  -2  290.50    5.13 
   2   6   3  168.59    3.36 
  -2  -6  -3  171.95    4.05 
   2   6   4   16.98    0.89 
  -2  -6  -4   17.18    1.09 
   2   6   5    4.54    0.99 
  -2  -6  -5    4.15    0.79 
   2   6   6  114.50    2.76 
  -2  -6  -6  100.58    2.57 
   2   6   7  428.49    8.49 
  -2  -6  -7  419.71    8.69 
   2   6   8   25.17    0.99 
  -2  -6  -8   25.37    1.38 
   2   6   9  100.29    2.47 
  -2  -6  -9   93.97    3.95 
   2   6  10  200.38    4.34 
  -2  -6 -10  203.93    4.44 
   2   6  11   74.53    2.96 
  -2  -6 -11   75.12    1.97 
   2   6  12   33.76    1.78 
  -2  -6 -12   37.41    1.28 
   2   6  13  220.22    6.42 
  -2  -6 -13  220.61    4.64 
   2   6  14  147.87    4.64 
  -2  -6 -14  141.25    4.15 
   2   6  15  103.25    6.02 
  -2  -6 -15  103.25    3.26 
   2   6  16   18.66    2.96 
  -2  -6 -16   21.42    1.58 
   2   6  17   20.53    3.06 
  -2  -6 -17   21.62    1.38 
   2   6  18   49.75    4.24 
  -2  -6 -18   50.34    2.37 
   2   6  19   53.20    3.85 
  -2  -6 -19   38.00    3.06 
   2   6  20   -2.27    2.67 
  -2  -6 -20    8.49    1.48 
   2   6  21   73.54    5.33 
  -2  -6 -21   61.10    4.54 
   2   6  22   52.81    5.13 
  -2  -6 -22   41.75    3.36 
  -2  -6 -23    4.84    1.58 
   2   6  24   51.82    4.94 
  -2  -6 -24   57.45    4.74 
   2   6  25    4.74    2.27 
  -2  -6 -25   14.71    2.76 
   2   7 -25   53.11    5.33 
  -2  -7  25   46.59    4.34 
   2   7 -24   22.60    3.75 
  -2  -7  24   14.91    2.67 
   2   7 -23  117.07    7.70 
  -2  -7  23  116.08    8.00 
   2   7 -22    9.48    2.27 
  -2  -7  22    7.11    2.17 
   2   7 -21   29.71    3.55 
  -2  -7  21   25.47    2.96 
   2   7 -20  142.34    7.80 
  -2  -7  20  132.47    6.71 
   2   7 -19  165.24    8.69 
  -2  -7  19  126.25    6.42 
   2   7 -18   11.85    2.86 
  -2  -7  18   13.42    1.38 
   2   7 -17  147.67    7.30 
  -2  -7  17  152.51    4.54 
   2   7 -16   21.72    2.67 
  -2  -7  16   26.36    1.68 
   2   7 -15   41.75    4.05 
  -2  -7  15   41.56    1.88 
   2   7 -14  118.65    6.91 
  -2  -7  14  136.81    4.15 
   2   7 -13  107.99    6.02 
  -2  -7  13  102.36    3.36 
   2   7 -12  152.70    7.50 
  -2  -7  12  139.87    4.05 
   2   7 -11  126.74    6.42 
  -2  -7  11  129.31    3.75 
   2   7 -10   55.38    3.75 
  -2  -7  10   72.25    2.17 
   2   7  -9  114.01    6.12 
  -2  -7   9  123.19    2.47 
   2   7  -8  231.08    8.98 
  -2  -7   8  184.98    7.01 
   2   7  -7  381.61   14.21 
  -2  -7   7  396.41   13.92 
   2   7  -6   64.85    4.15 
  -2  -7   6   64.95    3.75 
   2   7  -5   30.80    2.86 
  -2  -7   5   30.50    2.47 
   2   7  -4  198.70    6.22 
  -2  -7   4  205.61    8.49 
   2   7  -3   28.63    1.97 
  -2  -7   3   30.40    2.47 
   2   7  -2  319.62    8.19 
  -2  -7   2  311.23    8.19 
   2   7  -1  283.39    6.02 
  -2  -7   1  298.30    8.49 
   2   7   0   19.05    1.38 
  -2  -7   0   23.59    2.17 
   2   7   1  289.22    7.40 
  -2  -7  -1  278.85    7.30 
   2   7   2  324.65    8.09 
  -2  -7  -2  343.01    9.28 
   2   7   3   29.32    2.37 
  -2  -7  -3   42.94    4.44 
   2   7   4  203.64    4.54 
  -2  -7  -4  197.52    7.30 
   2   7   5   24.08    1.38 
  -2  -7  -5   34.94    3.06 
   2   7   6   61.99    2.37 
  -2  -7  -6   56.56    3.06 
   2   7   7  404.01    8.19 
  -2  -7  -7  385.85    9.97 
   2   7   8  190.21    4.24 
  -2  -7  -8  179.45    4.94 
   2   7   9  117.56    2.86 
  -2  -7  -9  128.22    3.06 
   2   7  10   62.98    1.88 
  -2  -7 -10   67.22    2.37 
   2   7  11  134.05    3.26 
  -2  -7 -11  137.01    3.16 
   2   7  12  128.32    4.44 
  -2  -7 -12  137.60    3.26 
   2   7  13   83.90    3.36 
  -2  -7 -13  103.45    3.26 
   2   7  14  125.95    4.54 
  -2  -7 -14  133.06    3.16 
   2   7  15   51.92    4.24 
  -2  -7 -15   45.70    1.97 
   2   7  16   25.57    2.76 
  -2  -7 -16   17.67    2.07 
   2   7  17  182.32    9.08 
  -2  -7 -17  140.07    4.74 
   2   7  18   12.63    3.16 
  -2  -7 -18   10.76    1.18 
   2   7  19  123.88    7.01 
  -2  -7 -19  118.55    5.92 
   2   7  20  150.33    8.19 
  -2  -7 -20  142.44    7.90 
   2   7  21   32.97    4.05 
  -2  -7 -21   21.62    2.76 
   2   7  22   -5.13    1.88 
  -2  -7 -22    1.48    1.38 
   2   7  23  111.44    8.29 
  -2  -7 -23   97.52    6.42 
   2   7  24   12.34    3.85 
  -2  -7 -24   18.85    2.67 
   2   7  25   36.23    4.34 
  -2  -7 -25   29.61    3.55 
   2   8 -24    8.59    2.86 
  -2  -8  24   18.85    3.06 
   2   8 -23   52.71    5.03 
  -2  -8  23   36.52    3.65 
   2   8 -22    4.74    2.76 
  -2  -8  22   10.56    2.17 
  -2  -8  21    1.68    1.88 
   2   8 -20   49.75    4.54 
  -2  -8  20   61.50    4.54 
   2   8 -19   10.36    2.96 
  -2  -8  19   -0.79    1.18 
   2   8 -18    2.57    2.57 
  -2  -8  18    5.43    1.78 
   2   8 -17    4.84    2.07 
  -2  -8  17    9.87    1.88 
   2   8 -16   29.42    3.26 
  -2  -8  16   28.43    2.67 
   2   8 -15   31.69    3.36 
  -2  -8  15   25.47    2.57 
   2   8 -14   25.07    3.06 
  -2  -8  14   21.22    1.09 
   2   8 -13   16.68    3.06 
  -2  -8  13    8.19    0.59 
   2   8 -12  330.58   13.03 
  -2  -8  12  297.11    7.30 
   2   8 -11  172.25    8.39 
  -2  -8  11  195.94    8.19 
   2   8 -10    6.22    2.17 
  -2  -8  10    4.74    1.68 
   2   8  -9   78.18    5.82 
  -2  -8   9   63.86    3.65 
   2   8  -8  218.15    9.18 
  -2  -8   8  205.31    8.39 
   2   8  -7   32.97    3.26 
  -2  -8   7   43.83    2.86 
   2   8  -6  223.67    9.18 
  -2  -8   6  208.37    7.90 
   2   8  -5   12.83    2.47 
  -2  -8   5   17.08    2.57 
  -2  -8   4   40.17    1.88 
   2   8  -3    6.32    2.27 
  -2  -8   3    7.11    1.09 
   2   8  -2  211.73    8.69 
  -2  -8   2  201.07    5.82 
   2   8  -1  148.75    6.81 
  -2  -8   1  138.19    5.03 
   2   8   0   19.94    1.09 
  -2  -8   0   18.56    1.78 
   2   8   1  151.32    5.43 
  -2  -8  -1  125.66    3.95 
   2   8   2  210.74    5.63 
  -2  -8  -2  214.30    6.22 
   2   8   3    7.70    0.89 
  -2  -8  -3   18.85    3.65 
   2   8   4   39.68    1.68 
  -2  -8  -4   45.90    2.76 
   2   8   5    9.48    1.09 
  -2  -8  -5   11.65    1.48 
   2   8   6  202.55    5.53 
  -2  -8  -6  192.98    8.59 
   2   8   7   46.20    1.68 
  -2  -8  -7   43.63    1.58 
   2   8   8  215.48    4.94 
  -2  -8  -8  198.80    5.03 
   2   8   9   65.35    1.97 
  -2  -8  -9   68.50    2.07 
   2   8  10    3.55    0.69 
  -2  -8 -10    4.64    0.69 
   2   8  11  206.20    4.84 
  -2  -8 -11  189.03    4.24 
   2   8  12  297.01    8.09 
  -2  -8 -12  296.13    6.51 
   2   8  13    7.80    1.09 
  -2  -8 -13    4.94    1.09 
   2   8  14   39.09    3.26 
  -2  -8 -14   26.36    2.76 
   2   8  15   18.36    3.26 
  -2  -8 -15   17.96    1.48 
   2   8  16   23.39    3.26 
  -2  -8 -16   29.61    1.88 
   2   8  17   15.40    3.36 
  -2  -8 -17   10.86    1.28 
   2   8  18   -1.88    1.48 
  -2  -8 -18    5.03    1.18 
   2   8  19    8.79    3.45 
  -2  -8 -19    0.00    2.07 
   2   8  20   46.49    4.24 
  -2  -8 -20   51.13    4.24 
   2   8  21   14.12    3.16 
  -2  -8 -21   11.55    2.67 
   2   8  22    2.86    2.96 
  -2  -8 -22    2.07    2.07 
   2   8  23   29.22    3.65 
  -2  -8 -23   42.84    3.95 
   2   8  24    4.64    3.26 
  -2  -8 -24   15.00    2.76 
   2   9 -23   40.37    5.03 
  -2  -9  23   41.36    3.85 
   2   9 -22   43.43    4.74 
  -2  -9  22   45.11    4.44 
   2   9 -21   43.14    5.03 
  -2  -9  21   53.50    4.54 
   2   9 -20    9.38    2.37 
  -2  -9  20    7.90    1.88 
   2   9 -19    4.94    2.57 
  -2  -9  19    9.87    2.17 
   2   9 -18   17.27    3.26 
  -2  -9  18    8.69    2.17 
   2   9 -17   36.72    4.44 
  -2  -9  17   30.50    2.96 
   2   9 -16   30.20    3.36 
  -2  -9  16   37.90    3.06 
   2   9 -15  151.22    7.90 
  -2  -9  15  164.35    7.70 
   2   9 -14   36.52    3.45 
  -2  -9  14   46.00    3.26 
   2   9 -13   16.68    2.47 
  -2  -9  13   18.06    2.37 
   2   9 -12   48.76    4.44 
  -2  -9  12   32.38    2.47 
   2   9 -11   29.61    3.75 
  -2  -9  11   40.67    3.06 
   2   9 -10   50.93    4.54 
  -2  -9  10   48.17    3.26 
   2   9  -9   32.87    3.16 
  -2  -9   9   28.43    2.47 
   2   9  -8  114.21    6.22 
  -2  -9   8  111.44    5.33 
   2   9  -7   55.57    4.24 
  -2  -9   7   51.43    3.36 
   2   9  -6  133.65    6.61 
  -2  -9   6  160.70    4.94 
   2   9  -5  162.18    8.19 
  -2  -9   5  154.48    4.74 
   2   9  -4   28.03    3.55 
  -2  -9   4   23.20    1.97 
   2   9  -3   40.67    3.26 
  -2  -9   3   32.57    1.97 
   2   9  -2   25.17    3.26 
  -2  -9   2   22.51    1.58 
   2   9  -1   49.16    1.68 
  -2  -9   1   39.19    3.06 
   2   9   0  158.82    4.24 
  -2  -9   0  145.99    4.44 
   2   9   1   53.11    1.97 
  -2  -9  -1   52.02    2.86 
   2   9   2   28.72    1.48 
  -2  -9  -2   25.57    1.78 
   2   9   3   32.08    1.68 
  -2  -9  -3   31.29    1.97 
   2   9   4   19.15    1.38 
  -2  -9  -4   25.37    2.17 
   2   9   5  142.93    4.34 
  -2  -9  -5  143.03    6.12 
   2   9   6  147.47    4.34 
  -2  -9  -6  133.65    7.11 
   2   9   7   47.08    2.07 
  -2  -9  -7   38.99    2.67 
   2   9   8  110.75    3.65 
  -2  -9  -8  116.28    3.95 
   2   9   9   37.21    1.97 
  -2  -9  -9   37.41    2.27 
   2   9  10   39.19    1.88 
  -2  -9 -10   37.90    1.58 
   2   9  11   40.08    1.78 
  -2  -9 -11   33.17    1.48 
   2   9  12   39.68    1.88 
  -2  -9 -12   41.56    2.67 
   2   9  13   22.21    2.76 
  -2  -9 -13   21.81    2.27 
   2   9  14   42.64    3.55 
  -2  -9 -14   42.35    1.88 
   2   9  15  173.73    8.69 
  -2  -9 -15  177.87    5.23 
   2   9  16   39.68    4.15 
  -2  -9 -16   45.11    2.07 
   2   9  17   25.96    3.16 
  -2  -9 -17   36.13    3.26 
   2   9  18    9.57    2.67 
  -2  -9 -18   17.77    2.67 
   2   9  19    6.51    2.76 
  -2  -9 -19    5.73    1.97 
   2   9  21   43.23    5.03 
  -2  -9 -21   41.16    4.54 
   2   9  22   53.99    5.63 
  -2  -9 -22   40.47    3.75 
   2   9  23   41.06    4.84 
  -2  -9 -23   45.21    4.24 
   2  10 -21   12.24    3.36 
  -2 -10  21   10.76    2.17 
   2  10 -20   15.50    3.55 
  -2 -10  20    5.43    2.27 
   2  10 -19   -4.54    1.88 
  -2 -10  19    3.95    1.88 
   2  10 -18   -2.67    1.68 
  -2 -10  18    5.13    1.88 
   2  10 -17   40.37    4.24 
  -2 -10  17   47.58    3.65 
   2  10 -16   98.41    6.51 
  -2 -10  16  111.94    6.02 
  -2 -10  15   21.02    2.67 
   2  10 -14   34.25    4.15 
  -2 -10  14   24.97    2.86 
   2  10 -13   42.64    4.15 
  -2 -10  13   39.19    2.76 
   2  10 -12   39.38    4.05 
  -2 -10  12   42.84    3.16 
   2  10 -11   63.86    5.23 
  -2 -10  11   75.31    4.74 
   2  10 -10   27.24    3.75 
  -2 -10  10   13.42    2.57 
   2  10  -9   28.03    3.36 
  -2 -10   9   18.56    2.17 
   2  10  -8   79.95    5.03 
  -2 -10   8   72.45    4.05 
   2  10  -7   23.00    3.26 
  -2 -10   7   36.92    2.17 
   2  10  -6   33.76    3.95 
  -2 -10   6   29.32    2.07 
   2  10  -5    8.88    2.17 
  -2 -10   5   -1.68    0.99 
   2  10  -4  499.86   17.87 
  -2 -10   4  446.36   11.65 
   2  10  -3   57.94    5.43 
  -2 -10   3   64.65    4.54 
   2  10  -2   58.93    4.15 
  -2 -10   2   56.26    2.57 
   2  10  -1   72.35    2.17 
  -2 -10   1   81.43    3.06 
   2  10   0   78.28    2.47 
  -2 -10   0   76.89    2.96 
   2  10   1   80.15    2.57 
  -2 -10  -1   84.20    3.26 
   2  10   2   67.71    2.57 
  -2 -10  -2   62.98    2.57 
   2  10   3   49.55    2.07 
  -2 -10  -3   43.23    2.37 
   2  10   4  442.71   11.35 
  -2 -10  -4  456.53   16.09 
   2  10   5    0.69    0.89 
  -2 -10  -5    3.95    1.68 
   2  10   6   20.24    1.48 
  -2 -10  -6   30.70    2.86 
   2  10   7   37.51    1.78 
  -2 -10  -7   43.14    2.96 
   2  10   8   70.28    2.76 
  -2 -10  -8   54.88    2.47 
   2  10   9   23.30    1.48 
  -2 -10  -9   16.88    1.38 
   2  10  10   24.68    1.58 
  -2 -10 -10   22.90    2.76 
   2  10  11   82.03    3.06 
  -2 -10 -11   79.86    3.26 
   2  10  12   40.96    3.45 
  -2 -10 -12   40.47    3.55 
   2  10  13   44.32    3.65 
  -2 -10 -13   47.58    2.27 
   2  10  14   26.06    2.86 
  -2 -10 -14   33.17    1.78 
   2  10  15   22.41    3.06 
  -2 -10 -15   22.11    2.67 
   2  10  16   92.19    5.92 
  -2 -10 -16  100.88    6.22 
   2  10  17   42.64    4.24 
  -2 -10 -17   50.64    3.95 
   2  10  18    3.45    2.17 
  -2 -10 -18   -3.26    1.38 
   2  10  19    7.90    2.76 
  -2 -10 -19    2.86    2.17 
   2  10  20    9.57    2.76 
  -2 -10 -20   14.91    2.86 
   2  10  21   13.72    3.45 
  -2 -10 -21   15.69    2.57 
   2  11 -20   34.45    4.24 
  -2 -11  20   47.87    4.94 
   2  11 -19   47.38    4.64 
  -2 -11  19   57.15    5.03 
   2  11 -18   16.58    3.45 
  -2 -11  18   16.98    2.57 
   2  11 -17    8.79    3.26 
  -2 -11  17    3.26    1.88 
   2  11 -16   17.18    3.85 
  -2 -11  16   23.89    2.86 
   2  11 -15    9.08    3.36 
  -2 -11  15    8.79    1.78 
   2  11 -14    8.79    2.57 
  -2 -11  14   16.29    2.57 
   2  11 -13   10.86    2.47 
  -2 -11  13   10.86    2.07 
   2  11 -12   11.06    2.76 
  -2 -11  12   20.53    2.67 
   2  11 -11    9.77    3.06 
   2  11 -10   43.14    4.15 
  -2 -11  10   35.44    3.26 
  -2 -11   9   14.41    1.88 
   2  11  -8   53.30    4.64 
  -2 -11   8   46.89    2.76 
   2  11  -7    5.53    2.07 
  -2 -11   7    0.39    1.18 
   2  11  -6   21.62    3.45 
  -2 -11   6   30.80    2.07 
   2  11  -5   25.37    3.55 
  -2 -11   5   21.22    2.67 
   2  11  -4   65.84    4.44 
  -2 -11   4   74.03    2.96 
   2  11  -3   23.20    2.76 
  -2 -11   3   32.48    2.47 
   2  11  -2   27.84    3.26 
  -2 -11   2   43.43    2.27 
   2  11  -1   89.33    4.84 
  -2 -11   1   84.00    3.26 
   2  11   0    1.97    0.49 
  -2 -11   0    7.30    2.37 
   2  11   1   91.60    2.96 
  -2 -11  -1   94.86    3.45 
   2  11   2   29.42    1.68 
  -2 -11  -2   33.56    2.07 
   2  11   3   28.53    1.58 
  -2 -11  -3   20.33    2.07 
   2  11   4   79.66    2.96 
  -2 -11  -4   82.52    4.15 
   2  11   5   34.05    1.88 
   2  11   6   36.32    1.78 
  -2 -11  -6   36.03    3.16 
   2  11   7    6.02    1.09 
  -2 -11  -7   10.66    1.78 
   2  11   8   40.57    2.17 
  -2 -11  -8   39.58    2.07 
   2  11   9    6.81    1.18 
  -2 -11  -9    0.69    1.88 
   2  11  10   45.50    2.27 
  -2 -11 -10   44.52    2.07 
  -2 -11 -11    4.05    0.99 
   2  11  12    2.07    1.97 
  -2 -11 -12    9.38    1.38 
   2  11  13   20.83    3.06 
  -2 -11 -13    9.87    2.17 
   2  11  14   16.98    2.86 
  -2 -11 -14   18.66    3.06 
   2  11  15   12.14    2.76 
  -2 -11 -15   20.24    3.06 
  -2 -11 -17    2.57    2.27 
   2  11  18   13.13    2.67 
  -2 -11 -18   26.75    3.36 
   2  11  19   68.11    6.02 
  -2 -11 -19   66.13    4.94 
   2  11  20   35.04    3.65 
  -2 -11 -20   27.93    3.36 
   2  12 -18    4.24    2.67 
  -2 -12  18   14.61    2.76 
   2  12 -16    9.87    3.45 
   2  12 -15   23.89    3.65 
  -2 -12  15   13.52    2.27 
   2  12 -14   11.06    3.55 
  -2 -12  14   21.62    3.36 
   2  12 -13  107.40    7.11 
  -2 -12  13   85.28    5.33 
   2  12 -12   21.02    4.15 
  -2 -12  12   28.03    3.36 
   2  12 -11   14.81    2.76 
  -2 -12  11   24.87    2.27 
   2  12 -10   20.04    3.26 
  -2 -12  10   21.81    2.27 
  -2 -12   9   64.95    3.26 
   2  12  -8   48.66    3.95 
  -2 -12   8   48.27    2.76 
   2  12  -7   62.68    5.13 
  -2 -12   7   54.59    3.65 
   2  12  -6   84.59    6.42 
  -2 -12   6   73.24    3.45 
   2  12  -5   27.93    3.16 
  -2 -12   5   27.64    2.76 
   2  12  -4   16.29    3.36 
  -2 -12   4   13.72    1.48 
   2  12  -3   27.14    3.65 
  -2 -12   3   17.08    1.78 
   2  12  -2  207.29    9.38 
  -2 -12   2  202.25    6.32 
   2  12  -1   18.95    3.26 
  -2 -12   1   12.34    1.78 
   2  12   0    1.68    1.68 
  -2 -12   0    4.44    1.48 
   2  12   1   16.78    2.86 
  -2 -12  -1   15.00    1.68 
   2  12   2  194.36    5.82 
  -2 -12  -2  206.60    6.22 
   2  12   3   16.58    1.38 
  -2 -12  -3   10.76    1.97 
   2  12   4   10.56    1.28 
  -2 -12  -4   14.91    2.17 
   2  12   5   30.11    1.78 
  -2 -12  -5   40.27    3.36 
   2  12   6   78.08    3.16 
  -2 -12  -6   84.49    5.33 
   2  12   7   70.77    2.86 
  -2 -12  -7   79.56    4.84 
   2  12   8   52.02    2.47 
  -2 -12  -8   41.26    2.27 
   2  12   9   76.50    2.96 
  -2 -12  -9   78.47    3.45 
   2  12  10   24.08    2.67 
  -2 -12 -10   23.69    2.27 
   2  12  11   15.69    2.57 
  -2 -12 -11   24.28    3.26 
   2  12  12   32.97    3.55 
  -2 -12 -12   25.07    3.16 
   2  12  13   85.38    5.53 
  -2 -12 -13   79.86    4.84 
   2  12  14   12.73    2.76 
   2  12  15   12.14    2.96 
  -2 -12 -15   14.71    2.57 
   2  12  16   25.66    3.85 
  -2 -12 -16   12.24    2.07 
   2  12  17    8.79    2.96 
  -2 -12 -17    8.09    2.37 
   2  12  18    4.15    2.67 
  -2 -12 -18    2.86    1.78 
   2  13 -16   79.95    6.91 
  -2 -13  16   69.89    5.23 
   2  13 -15    9.87    3.36 
  -2 -13  15    6.12    1.68 
   2  13 -14   62.19    5.73 
  -2 -13  14   41.66    3.06 
   2  13 -13   11.15    2.86 
  -2 -13  13    9.57    1.78 
   2  13 -12   62.78    5.63 
  -2 -13  12   56.46    3.75 
   2  13 -11   17.37    3.85 
  -2 -13  11   19.25    2.37 
   2  13 -10   26.36    3.45 
  -2 -13  10   29.71    2.57 
   2  13  -9   -2.47    3.06 
  -2 -13   9    4.24    1.68 
   2  13  -8   19.74    3.06 
  -2 -13   8   10.76    1.88 
   2  13  -7    7.90    3.06 
  -2 -13   7    7.11    1.48 
   2  13  -6    1.38    2.37 
  -2 -13   6    4.84    1.58 
   2  13  -5   -0.79    1.88 
   2  13  -4   58.63    5.13 
  -2 -13   4   45.41    2.57 
   2  13  -3    5.13    2.67 
  -2 -13   3    9.87    1.68 
   2  13  -2   12.63    2.96 
  -2 -13   2   15.20    2.76 
   2  13  -1  101.57    6.42 
  -2 -13   1  111.24    4.44 
   2  13   0    1.97    1.97 
  -2 -13   0    5.53    1.28 
   2  13   1  119.54    7.50 
  -2 -13  -1  113.22    4.64 
   2  13   2   14.21    2.96 
  -2 -13  -2   12.04    1.78 
   2  13   3   15.10    2.76 
  -2 -13  -3   15.20    2.37 
   2  13   4   43.83    3.85 
  -2 -13  -4   47.38    3.16 
   2  13   5    1.78    1.28 
   2  13   6    0.39    1.58 
  -2 -13  -6    8.49    1.97 
   2  13   7    8.19    1.97 
  -2 -13  -7    2.67    1.48 
   2  13   8    6.51    1.18 
  -2 -13  -8   14.61    1.58 
   2  13   9   -1.18    1.48 
   2  13  10   20.73    2.57 
  -2 -13 -10   28.72    3.45 
   2  13  11   20.73    2.96 
  -2 -13 -11    6.81    2.57 
   2  13  12   56.56    4.84 
  -2 -13 -12   51.33    4.34 
   2  13  13   10.66    2.57 
  -2 -13 -13   15.69    2.86 
   2  13  15    5.63    2.07 
  -2 -13 -15    4.84    2.37 
   2  13  16   59.62    5.13 
  -2 -13 -16   59.13    5.03 
   2  14 -13   24.87    4.44 
  -2 -14  13   13.13    2.07 
   2  14 -12   28.72    4.24 
  -2 -14  12   21.91    2.37 
   2  14 -11   24.58    5.03 
  -2 -14  11    8.88    1.97 
   2  14 -10   26.16    4.24 
  -2 -14  10   16.68    2.47 
   2  14  -9   41.06    4.74 
  -2 -14   9   63.86    3.55 
   2  14  -8   74.82    6.42 
  -2 -14   8   54.78    3.26 
   2  14  -7   10.96    3.45 
  -2 -14   7   11.25    3.06 
  -2 -14   6   -1.78    1.58 
   2  14  -5   10.27    3.06 
  -2 -14   5   16.68    2.17 
  -2 -14   4   12.83    1.68 
   2  14  -3    6.81    2.86 
  -2 -14   3   13.62    2.67 
   2  14  -2   61.89    5.13 
  -2 -14   2   60.41    3.16 
  -2 -14   1   48.17    2.86 
   2  14   0   12.34    2.86 
  -2 -14   0   12.83    1.88 
   2  14   1   55.38    4.94 
  -2 -14  -1   64.26    3.36 
  -2 -14  -2   62.68    4.44 
   2  14   3   13.42    2.76 
  -2 -14  -3    7.60    2.07 
   2  14   4   18.26    3.26 
  -2 -14  -4   12.14    2.17 
   2  14   5   25.17    3.36 
  -2 -14  -5   18.46    2.57 
   2  14   6   10.27    2.57 
  -2 -14  -6    6.02    1.88 
   2  14   7   16.48    2.76 
  -2 -14  -8   60.41    5.03 
  -2 -14  -9   52.71    4.84 
  -2 -14 -10   19.64    3.45 
  -2 -14 -11    6.51    2.76 
  -2 -14 -13   20.73    3.36 
   2  15  -9   34.84    4.84 
  -2 -15   9   26.95    2.57 
   2  15  -8   36.52    4.34 
  -2 -15   8   31.49    2.57 
   2  15  -7   39.38    5.13 
  -2 -15   7   48.56    3.36 
   2  15  -6    9.08    3.36 
  -2 -15   6    7.21    1.78 
   2  15  -5   -0.99    1.97 
  -2 -15   5   10.46    2.07 
   2  15  -4    5.63    2.37 
  -2 -15   4    5.13    2.67 
   2  15  -3   48.96    5.03 
  -2 -15   3   44.32    3.06 
   2  15  -2   12.44    2.57 
  -2 -15   2   10.46    1.78 
   2  15  -1    9.57    2.76 
  -2 -15   1   12.63    1.88 
   2  15   0   21.42    3.55 
  -2 -15   0    6.42    1.58 
   2  15   1   13.23    3.26 
  -2 -15  -1   12.14    1.78 
   2  15   2   14.31    3.06 
  -2 -15  -2   13.82    2.67 
   2  15   3   44.12    4.34 
  -2 -15  -3   53.80    4.44 
   2  15   4    1.48    2.07 
   2  15   5    8.39    2.67 
  -2 -15  -8   16.68    3.06 
  -2 -15  -9   48.56    4.94 
   3 -15  -8   34.25    4.24 
  -3  15   8   21.02    3.55 
   3 -15  -7   67.02    5.53 
  -3  15   7   46.39    5.33 
   3 -15  -6   20.53    3.55 
  -3  15   6   26.85    4.15 
   3 -15  -5   14.02    3.16 
  -3  15   5   11.75    3.06 
   3 -15  -4    3.45    3.06 
  -3  15   4    3.75    2.57 
   3 -15  -3   23.39    3.65 
  -3  15   3    5.63    2.96 
   3 -15  -2    1.78    2.67 
  -3  15   2   -0.59    2.47 
   3 -15  -1   29.12    3.95 
  -3  15   1   16.48    2.86 
   3 -15   0    2.47    2.96 
  -3  15   0    6.02    2.37 
   3 -15   1   32.67    3.95 
  -3  15  -1   48.37    5.53 
  -3  15  -2    2.17    2.17 
   3 -15   3   21.62    3.75 
  -3  15  -3    7.01    3.26 
   3 -15   4   19.74    3.26 
  -3  15  -4    1.18    2.37 
   3 -15   5    5.73    2.37 
  -3  15  -5    5.23    3.36 
   3 -15   6   54.78    4.84 
  -3  15  -6   36.23    4.34 
   3 -15   7   81.43    6.32 
  -3  15  -7   79.07    7.11 
   3 -15   8   17.08    3.26 
  -3  15  -8   26.55    4.64 
   3 -14 -12   -0.10    2.86 
  -3  14  12   10.86    2.67 
   3 -14 -10   16.78    3.45 
  -3  14  10    8.69    2.47 
   3 -14  -9   31.69    4.15 
  -3  14   9   33.07    2.57 
   3 -14  -8   13.13    2.47 
  -3  14   8   10.96    1.58 
   3 -14  -7   12.93    3.45 
  -3  14   7   14.71    2.96 
   3 -14  -6    3.95    2.96 
  -3  14   6    0.30    2.17 
   3 -14  -5   51.53    4.84 
  -3  14   5   56.46    5.13 
   3 -14  -4   28.92    3.65 
  -3  14   4   34.65    4.44 
   3 -14  -3    3.36    2.76 
  -3  14   3   10.07    2.96 
   3 -14  -2    7.11    3.06 
  -3  14   2    6.51    2.67 
   3 -14  -1   24.78    3.55 
  -3  14   1   21.91    3.55 
  -3  14   0   -4.74    1.78 
   3 -14   1   20.24    3.26 
  -3  14  -1   13.13    3.55 
   3 -14   2   -1.88    1.68 
  -3  14  -2    7.50    2.76 
   3 -14   3    8.69    2.57 
  -3  14  -3   -7.01    2.76 
   3 -14   4   21.81    3.75 
   3 -14   5   46.49    4.44 
  -3  14  -5   40.08    5.03 
   3 -14   6    8.88    3.45 
  -3  14  -6   22.01    3.85 
   3 -14   7   23.49    2.86 
  -3  14  -7   32.67    4.84 
   3 -14   9   28.92    3.65 
  -3  14  -9   33.76    4.34 
   3 -14  10   10.86    3.55 
  -3  14 -10    6.02    3.06 
   3 -14  11   15.60    2.67 
  -3  14 -11   32.48    4.05 
   3 -14  12    4.24    3.06 
  -3  14 -12    1.09    2.17 
   3 -13 -15    3.75    2.47 
  -3  13  15   -4.54    2.17 
   3 -13 -14   33.56    4.05 
  -3  13  14   31.59    3.65 
   3 -13 -13    5.13    2.57 
  -3  13  13   -3.26    2.17 
   3 -13 -11   10.36    1.97 
  -3  13  11    4.74    1.88 
   3 -13 -10    8.39    3.06 
  -3  13  10    5.43    1.68 
   3 -13  -9   77.49    5.63 
  -3  13   9   59.42    5.43 
   3 -13  -8   24.28    3.26 
  -3  13   8   14.91    2.37 
   3 -13  -7   12.24    1.97 
  -3  13   7   18.66    2.67 
   3 -13  -6   58.53    4.74 
   3 -13  -5    3.16    2.17 
   3 -13  -4   19.94    3.36 
   3 -13  -3   44.52    3.55 
   3 -13  -2   14.51    2.96 
   3 -13  -1    4.15    1.38 
   3 -13   1    3.55    1.78 
   3 -13   2    6.42    2.67 
   3 -13   3   66.33    5.03 
  -3  13  -3   60.71    5.33 
   3 -13   4   15.60    2.96 
  -3  13  -4   11.75    3.36 
   3 -13   5    9.38    3.16 
  -3  13  -5    2.37    2.86 
   3 -13   6   69.29    5.33 
  -3  13  -6   50.05    5.03 
   3 -13   7   19.25    2.96 
  -3  13  -7   23.59    3.16 
   3 -13   8   25.37    3.85 
  -3  13  -8   20.33    3.65 
   3 -13   9   64.46    5.03 
  -3  13  -9   54.49    4.84 
   3 -13  10   15.69    3.36 
  -3  13 -10   26.36    4.05 
   3 -13  11    8.29    2.67 
  -3  13 -11    1.97    2.27 
   3 -13  12    5.33    2.96 
  -3  13 -12   13.72    3.36 
   3 -13  13   -3.16    1.97 
  -3  13 -13   -6.91    3.26 
   3 -13  14   41.66    4.44 
  -3  13 -14   49.85    5.43 
   3 -13  15    1.09    1.97 
  -3  13 -15   -1.78    3.06 
   3 -12 -17   54.88    4.44 
  -3  12  17   32.18    4.15 
   3 -12 -16    0.00    1.38 
  -3  12  16    5.53    1.97 
   3 -12 -15    9.77    2.27 
  -3  12  15   11.45    2.67 
   3 -12 -14    7.60    2.47 
  -3  12  14    6.51    2.27 
   3 -12 -13   35.44    3.16 
  -3  12  13   38.79    4.05 
  -3  12  12   47.38    4.34 
   3 -12 -11   37.31    3.65 
  -3  12  11   32.38    3.16 
  -3  12  10  110.06    6.71 
   3 -12  -9   19.54    3.36 
   3 -12  -8   89.92    5.92 
   3 -12  -7   -0.30    1.18 
   3 -12  -6   19.54    3.16 
   3 -12  -5   84.49    5.03 
   3 -12  -4  115.88    6.12 
   3 -12  -3    2.96    0.89 
   3 -12  -2   10.46    1.18 
   3 -12  -1   26.75    3.16 
   3 -12   0   50.34    3.75 
   3 -12   1   28.23    3.26 
   3 -12   2    7.50    2.07 
   3 -12   3    6.51    2.07 
   3 -12   4  109.37    6.32 
   3 -12   5   90.81    5.63 
   3 -12   6   16.48    3.16 
   3 -12   7    6.12    2.96 
  -3  12  -7   -1.88    3.16 
   3 -12   8   82.32    5.23 
  -3  12  -8   82.72    6.02 
   3 -12   9   17.37    3.65 
  -3  12  -9   10.46    3.55 
   3 -12  10  120.23    6.42 
  -3  12 -10  127.53    8.00 
   3 -12  11   63.47    4.74 
  -3  12 -11   55.67    4.94 
   3 -12  12   18.16    3.45 
  -3  12 -12   42.05    4.74 
   3 -12  13   29.51    3.36 
  -3  12 -13   31.49    4.64 
   3 -12  14   -0.59    2.57 
  -3  12 -14    9.48    3.55 
   3 -12  15    2.86    2.96 
  -3  12 -15    9.77    2.47 
   3 -12  16   11.85    2.96 
  -3  12 -16    0.49    3.16 
   3 -12  17   44.91    4.64 
  -3  12 -17   35.24    4.64 
   3 -11 -19   15.79    2.86 
  -3  11  19   18.75    3.36 
   3 -11 -18   15.30    3.16 
  -3  11  18    6.91    3.36 
   3 -11 -17    8.00    2.67 
  -3  11  17    8.88    2.76 
   3 -11 -16   18.85    2.96 
  -3  11  16   20.73    2.96 
   3 -11 -15   22.80    3.26 
  -3  11  15   24.97    3.55 
   3 -11 -14    8.79    2.67 
  -3  11  14    3.95    2.67 
   3 -11 -13   18.36    2.47 
  -3  11  13   35.93    3.75 
   3 -11 -12   22.11    3.06 
  -3  11  12   32.08    3.85 
   3 -11 -11   15.40    2.37 
   3 -11 -10   13.33    2.67 
   3 -11  -9   19.25    3.16 
   3 -11  -8   22.51    2.86 
   3 -11  -7    4.44    1.48 
   3 -11  -6  110.55    6.12 
   3 -11  -5   24.28    1.48 
   3 -11  -4   31.69    1.68 
   3 -11  -3   14.02    1.28 
   3 -11  -2   48.47    3.75 
   3 -11  -1   60.01    4.54 
   3 -11   0   77.68    5.23 
   3 -11   1   38.99    3.45 
   3 -11   2   49.85    3.95 
   3 -11   3   11.65    2.27 
   3 -11   4   34.65    3.45 
   3 -11   5   16.09    2.86 
   3 -11   6  111.74    6.02 
   3 -11   7    7.70    2.47 
   3 -11   8   27.34    3.36 
   3 -11   9   14.21    2.86 
  -3  11  -9   19.84    3.55 
   3 -11  10    7.21    2.17 
  -3  11 -10    3.95    2.86 
   3 -11  11   16.88    3.06 
  -3  11 -11   13.23    2.76 
   3 -11  12   33.26    2.96 
   3 -11  13   16.58    3.06 
  -3  11 -13   22.31    3.85 
   3 -11  14   -1.58    2.27 
  -3  11 -14   -0.59    1.78 
   3 -11  15   12.54    2.57 
  -3  11 -15    7.30    2.96 
   3 -11  16   17.57    3.45 
  -3  11 -16   17.67    3.26 
   3 -11  17   20.93    3.55 
  -3  11 -17   15.89    3.55 
   3 -11  18   20.83    3.45 
  -3  11 -18   14.21    2.96 
   3 -11  19   19.45    3.45 
  -3  11 -19   26.06    4.05 
   3 -10 -21   23.69    3.65 
  -3  10  21   28.53    3.85 
   3 -10 -20   -0.89    2.27 
  -3  10  20   12.54    3.65 
   3 -10 -19    3.16    2.27 
  -3  10  19   15.60    3.45 
   3 -10 -18    2.37    1.48 
  -3  10  18    4.74    1.88 
   3 -10 -17    2.17    1.58 
  -3  10  17   -1.58    2.17 
   3 -10 -16   70.18    4.64 
  -3  10  16   63.77    5.13 
   3 -10 -15    7.40    2.17 
  -3  10  15   -1.48    2.17 
   3 -10 -14  130.99    6.61 
  -3  10  14  125.95    7.60 
   3 -10 -13   25.66    2.76 
   3 -10 -12   27.84    3.45 
   3 -10 -11   76.89    4.94 
   3 -10 -10    4.94    1.97 
   3 -10  -9  164.84    7.30 
   3 -10  -8  102.26    5.53 
   3 -10  -7  207.09    4.94 
   3 -10  -6   53.01    1.88 
   3 -10  -5   53.60    2.17 
   3 -10  -4   28.82    1.48 
   3 -10  -2   43.63    1.97 
   3 -10  -1   67.22    4.54 
   3 -10   0  211.04    9.08 
   3 -10   1   64.65    4.15 
   3 -10   2   48.37    3.45 
   3 -10   3  104.14    5.43 
  -3  10  -3   96.93    4.64 
   3 -10   4   25.37    2.86 
  -3  10  -4   27.54    1.78 
   3 -10   5   61.50    3.85 
  -3  10  -5   69.29    3.45 
   3 -10   6   62.29    6.02 
   3 -10   7  202.35    9.77 
   3 -10   8  117.46    6.32 
   3 -10   9  181.53    8.69 
   3 -10  10   21.91    2.67 
   3 -10  11   58.73    4.05 
  -3  10 -11   58.93    4.74 
   3 -10  12   31.88    3.16 
  -3  10 -12   38.79    3.95 
   3 -10  13   33.36    3.85 
  -3  10 -13   42.94    4.24 
   3 -10  14  141.35    7.11 
  -3  10 -14   97.52    6.42 
   3 -10  15    6.51    2.57 
  -3  10 -15   11.45    2.96 
   3 -10  16   45.60    4.05 
  -3  10 -16   50.34    4.94 
   3 -10  17    7.01    2.67 
  -3  10 -17   14.71    2.86 
   3 -10  18    1.38    2.47 
  -3  10 -18    8.00    3.16 
   3 -10  19    2.86    2.07 
  -3  10 -19   13.92    3.45 
   3 -10  20    2.47    2.47 
  -3  10 -20   11.55    3.36 
   3 -10  21   21.81    3.16 
  -3  10 -21   30.20    4.24 
   3  -9 -22   25.76    3.55 
  -3   9  22   44.72    4.54 
   3  -9 -21   16.29    3.26 
  -3   9  21    1.78    2.86 
   3  -9 -20    4.24    2.67 
  -3   9  20   -2.17    1.88 
   3  -9 -19   10.86    2.37 
  -3   9  19   11.15    3.36 
   3  -9 -18   14.91    2.47 
   3  -9 -17   46.29    4.24 
  -3   9  17   52.51    4.94 
   3  -9 -16   28.82    3.45 
  -3   9  16   35.14    3.95 
  -3   9  15   10.76    2.67 
   3  -9 -14   60.90    4.34 
   3  -9 -13   69.39    4.84 
   3  -9 -12   21.12    2.57 
  -3   9  12   31.98    2.86 
   3  -9 -11    2.76    2.17 
  -3   9  11    2.67    1.48 
   3  -9 -10   23.20    2.67 
  -3   9  10   18.46    2.47 
   3  -9  -9  139.67    6.81 
  -3   9   9  162.18    6.91 
   3  -9  -8  311.23   12.34 
   3  -9  -7  343.51   10.07 
  -3   9   7  342.42   13.72 
   3  -9  -6    5.33    0.49 
  -3   9   6    8.29    2.57 
   3  -9  -5   97.13    2.47 
  -3   9   5   99.20    5.33 
   3  -9  -4  296.23    7.90 
  -3   9   4  280.83   11.75 
   3  -9  -3   34.45    2.47 
  -3   9   3   25.27    3.26 
   3  -9  -2    8.98    0.89 
  -3   9   2   16.48    2.27 
   3  -9  -1    0.00    1.78 
  -3   9   1    4.34    1.58 
   3  -9   0    5.13    0.79 
  -3   9   0    3.16    2.17 
   3  -9   1    7.11    1.48 
   3  -9   2    6.12    1.88 
   3  -9   3   32.28    2.76 
  -3   9  -3   32.57    2.07 
   3  -9   4  292.77   11.45 
  -3   9  -4  274.51   10.36 
   3  -9   5   75.91    4.15 
  -3   9  -5   93.18    4.05 
   3  -9   6   14.51    3.36 
  -3   9  -6    6.51    0.99 
   3  -9   7  375.19   15.00 
  -3   9  -7  328.90   11.45 
   3  -9   8  281.22   11.06 
  -3   9  -8  286.65   11.45 
   3  -9   9  148.75    7.80 
  -3   9  -9  129.11    5.53 
   3  -9  11   -0.10    1.18 
   3  -9  12   35.83    3.16 
  -3   9 -12   34.94    4.15 
   3  -9  13   57.35    4.15 
  -3   9 -13   68.90    4.84 
   3  -9  14   39.38    3.26 
  -3   9 -14   37.81    4.15 
   3  -9  15    4.34    1.58 
  -3   9 -15    7.50    2.86 
   3  -9  16   38.89    3.26 
   3  -9  17   33.76    3.36 
  -3   9 -17   33.07    3.45 
   3  -9  18    9.28    2.57 
  -3   9 -18   11.65    3.16 
   3  -9  19   10.56    2.07 
  -3   9 -19   17.18    3.26 
   3  -9  20   -3.16    2.17 
  -3   9 -20   -0.59    2.67 
   3  -9  21    2.96    2.27 
  -3   9 -21    4.64    2.96 
   3  -9  22   64.95    5.73 
  -3   9 -22   34.84    4.34 
   3  -8 -23   17.47    3.36 
  -3   8  23   14.71    3.45 
   3  -8 -22   11.45    3.06 
  -3   8  22   11.55    2.67 
   3  -8 -21   -1.18    2.37 
  -3   8  21   -6.22    2.57 
   3  -8 -20   -1.28    1.97 
  -3   8  20   -0.79    1.78 
   3  -8 -19    0.30    1.68 
  -3   8  19    8.00    2.86 
   3  -8 -18   57.35    4.24 
  -3   8  18   51.53    5.13 
   3  -8 -17   11.15    2.57 
  -3   8  17   17.08    3.16 
   3  -8 -16   12.93    2.47 
  -3   8  16   14.51    3.26 
   3  -8 -15   25.76    2.67 
  -3   8  15   33.07    2.67 
   3  -8 -14   -0.99    2.07 
  -3   8  14    3.95    1.18 
   3  -8 -13  113.42    6.32 
   3  -8 -12  161.98    7.11 
  -3   8  12  140.96    6.71 
   3  -8 -11   17.57    2.57 
  -3   8  11   12.73    1.88 
   3  -8 -10  576.56   21.12 
  -3   8  10  663.42   22.60 
   3  -8  -9  124.47    6.22 
  -3   8   9   93.38    4.94 
   3  -8  -8  114.50    5.33 
  -3   8   8  109.07    5.43 
   3  -8  -7  101.77    3.65 
  -3   8   7   95.65    5.13 
   3  -8  -6   34.94    0.99 
  -3   8   6   40.77    3.26 
   3  -8  -5   57.35    1.48 
   3  -8  -4   75.22    2.27 
  -3   8   4   79.46    4.64 
   3  -8  -3   76.20    2.57 
  -3   8   3   93.18    4.74 
   3  -8  -2   33.46    1.58 
  -3   8   2   33.17    2.76 
   3  -8  -1   35.93    1.68 
  -3   8   1   45.41    3.16 
   3  -8   0  201.07    5.43 
  -3   8   0  228.41    9.18 
   3  -8   1   42.25    1.88 
  -3   8  -1   45.80    3.55 
   3  -8   2   41.46    2.07 
  -3   8  -2   40.57    3.16 
   3  -8   3   66.73    3.85 
  -3   8  -3   73.64    2.67 
   3  -8   4   72.65    4.15 
  -3   8  -4   64.16    2.47 
   3  -8   5   70.87    4.24 
  -3   8  -5   55.47    2.17 
   3  -8   6   36.23    2.67 
  -3   8  -6   36.62    1.97 
   3  -8   7  114.90    5.63 
  -3   8  -7  100.19    4.44 
   3  -8   8  131.28    6.32 
  -3   8  -8  120.42    5.13 
   3  -8   9  121.21    5.82 
  -3   8  -9  111.64    4.94 
   3  -8  10  650.49   24.28 
  -3   8 -10  563.13   19.84 
   3  -8  11    9.38    2.17 
  -3   8 -11   11.35    1.38 
   3  -8  12  140.86    6.42 
  -3   8 -12  157.74    7.40 
   3  -8  13  104.14    5.43 
  -3   8 -13  123.19    6.32 
   3  -8  14    2.27    2.37 
  -3   8 -14    4.64    1.97 
   3  -8  15   32.57    3.16 
  -3   8 -15   25.86    2.86 
   3  -8  16    7.60    1.38 
  -3   8 -16    6.02    2.07 
   3  -8  17   11.75    1.38 
  -3   8 -17    3.85    1.88 
   3  -8  18   50.74    2.27 
  -3   8 -18   37.90    4.54 
   3  -8  19    2.86    2.17 
  -3   8 -19   -2.57    2.37 
   3  -8  20    3.95    1.68 
  -3   8 -20    7.60    3.06 
   3  -8  21   13.03    2.76 
  -3   8 -21    6.12    1.88 
   3  -8  23   33.36    3.85 
  -3   8 -23   20.93    3.65 
   3  -7 -24   44.62    4.84 
  -3   7  24   65.05    5.73 
   3  -7 -23   13.03    2.96 
  -3   7  23   12.93    3.36 
   3  -7 -22   -1.18    1.78 
  -3   7  22   -1.68    1.88 
   3  -7 -21   23.39    2.76 
  -3   7  21   12.24    3.06 
   3  -7 -20    1.28    2.07 
  -3   7  20   12.14    2.76 
   3  -7 -19   73.04    5.03 
  -3   7  19   69.59    5.33 
   3  -7 -18   52.71    3.85 
  -3   7  18   48.56    4.34 
   3  -7 -17   52.41    3.06 
  -3   7  17   70.48    5.23 
   3  -7 -16   88.05    5.13 
  -3   7  16   82.82    3.95 
   3  -7 -15   70.28    4.34 
  -3   7  15   75.31    4.05 
   3  -7 -14   22.31    1.38 
  -3   7  14   26.06    2.27 
   3  -7 -13   70.38    2.67 
  -3   7  13   88.54    4.15 
   3  -7 -12  431.46   11.25 
  -3   7  12  430.37   15.30 
   3  -7 -11  373.61   13.62 
  -3   7  11  361.18   13.42 
   3  -7 -10  417.74   15.40 
  -3   7  10  354.86   13.13 
   3  -7  -9    9.57    2.07 
   3  -7  -8  123.58    5.63 
  -3   7   8   98.81    5.13 
   3  -7  -7    8.49    1.38 
  -3   7   7    7.80    1.68 
   3  -7  -6  148.06    2.67 
  -3   7   6  140.56    6.51 
   3  -7  -5  122.60    3.36 
  -3   7   5  102.95    5.53 
   3  -7  -4  136.61    3.75 
   3  -7  -3  183.80    4.94 
  -3   7   3  184.39    7.50 
   3  -7  -2  177.77    4.74 
  -3   7   2  172.94    7.40 
   3  -7  -1  199.98    5.33 
  -3   7   1  207.49    8.49 
   3  -7   0   71.07    2.37 
  -3   7   0   70.87    3.95 
   3  -7   1  185.87    5.13 
  -3   7  -1  189.62    7.60 
   3  -7   2  181.33    5.13 
   3  -7   3  198.01    7.70 
  -3   7  -3  199.69    6.02 
   3  -7   4  134.74    4.24 
  -3   7  -4  140.56    4.34 
   3  -7   5  107.59    4.84 
  -3   7  -5  112.03    3.65 
   3  -7   6  156.65    6.61 
  -3   7  -6  145.40    4.54 
   3  -7   7   10.66    1.88 
  -3   7  -7   11.85    1.09 
   3  -7   8  101.28    4.84 
  -3   7  -8   93.08    4.24 
   3  -7   9    7.11    1.88 
  -3   7  -9    4.84    0.99 
   3  -7  10  373.71   13.82 
  -3   7 -10  368.58   13.52 
   3  -7  11  357.52   14.51 
  -3   7 -11  359.89   14.31 
   3  -7  12  392.27   14.91 
  -3   7 -12  409.54   15.30 
   3  -7  13   68.50    2.67 
   3  -7  14   22.11    1.68 
  -3   7 -14   25.07    3.36 
   3  -7  15  100.39    3.55 
  -3   7 -15   94.96    5.33 
   3  -7  16   86.76    3.36 
   3  -7  17   66.23    2.86 
  -3   7 -17   64.65    4.74 
   3  -7  18   54.68    2.76 
  -3   7 -18   45.41    3.65 
   3  -7  19   81.93    3.55 
  -3   7 -19   93.08    5.73 
   3  -7  20    4.34    1.28 
  -3   7 -20   -2.67    2.07 
   3  -7  21    9.18    1.97 
  -3   7 -21   10.96    2.96 
   3  -7  22    0.10    1.48 
  -3   7 -22    1.38    1.78 
   3  -7  23   12.34    2.57 
  -3   7 -23   10.07    2.76 
   3  -7  24   60.31    5.53 
  -3   7 -24   45.11    4.34 
   3  -6 -25    7.50    1.88 
  -3   6  25    7.21    2.67 
   3  -6 -24   13.13    2.37 
  -3   6  24   10.17    3.36 
   3  -6 -23   25.86    3.55 
  -3   6  23   32.77    4.24 
  -3   6  22   18.56    4.05 
   3  -6 -21   -0.20    1.97 
  -3   6  21   -1.38    2.76 
   3  -6 -20   26.55    3.26 
  -3   6  20   15.60    2.76 
   3  -6 -19   11.65    2.27 
  -3   6  19   25.17    3.36 
   3  -6 -18   10.46    2.47 
  -3   6  18   -2.76    2.27 
   3  -6 -17   48.66    3.45 
  -3   6  17   42.15    1.97 
   3  -6 -16   18.16    2.27 
  -3   6  16   19.45    1.68 
   3  -6 -15  112.82    3.55 
  -3   6  15  136.32    5.33 
   3  -6 -14  158.23    6.71 
  -3   6  14  149.45    6.42 
   3  -6 -13  166.92    4.64 
  -3   6  13  181.13    7.01 
   3  -6 -12  407.47   14.61 
   3  -6 -11   64.65    2.47 
  -3   6  11   64.85    3.36 
   3  -6 -10  226.34    6.32 
  -3   6  10  216.17    8.09 
   3  -6  -9   38.89    1.88 
  -3   6   9   45.90    2.76 
   3  -6  -8  253.48    6.91 
  -3   6   8  256.84    9.67 
   3  -6  -7   32.97    1.28 
  -3   6   7   36.82    2.57 
   3  -6  -6   68.50    1.97 
  -3   6   6   69.00    3.65 
   3  -6  -5   23.39    0.79 
  -3   6   5   24.58    1.97 
   3  -6  -4   33.76    1.09 
  -3   6   4   37.51    2.57 
   3  -6  -3   46.69    4.44 
  -3   6   3   50.34    3.45 
   3  -6  -2  100.58    2.86 
  -3   6   2  104.63    4.74 
   3  -6  -1  106.11    3.06 
  -3   6   1   98.91    4.64 
   3  -6   0  184.88    4.84 
  -3   6   0  153.29    6.51 
   3  -6   1   98.41    3.75 
  -3   6  -1   89.73    4.34 
   3  -6   2  102.95    3.16 
  -3   6  -2   99.99    4.74 
   3  -6   3   44.12    3.65 
  -3   6  -3   35.44    2.37 
   3  -6   4   38.99    1.88 
  -3   6  -4   30.20    1.48 
   3  -6   5   19.94    1.38 
  -3   6  -5   19.54    1.18 
   3  -6   6   72.55    3.75 
  -3   6  -6   62.98    2.27 
   3  -6   7   30.70    2.47 
  -3   6  -7   34.05    1.68 
   3  -6   8  255.95    9.97 
  -3   6  -8  247.56    6.81 
   3  -6   9   53.30    3.45 
  -3   6  -9   40.27    2.07 
   3  -6  10  221.01    6.02 
  -3   6 -10  229.99    9.77 
   3  -6  11   65.25    2.27 
  -3   6 -11   68.80    3.85 
   3  -6  12  428.59   10.96 
   3  -6  13  162.77    4.94 
   3  -6  14  156.35    4.84 
   3  -6  15  102.95    3.85 
  -3   6 -15  120.72    6.42 
   3  -6  16   19.15    1.58 
  -3   6 -16   15.79    2.47 
   3  -6  17   46.79    2.47 
  -3   6 -17   47.18    3.85 
   3  -6  18    3.85    1.18 
  -3   6 -18    3.85    2.07 
   3  -6  19   13.03    1.48 
  -3   6 -19   13.52    2.47 
   3  -6  20   12.44    1.38 
  -3   6 -20   15.10    2.76 
   3  -6  21    0.20    1.09 
  -3   6 -21    2.27    2.07 
   3  -6  22    2.47    1.48 
  -3   6 -22    2.76    2.07 
   3  -6  23   26.95    2.37 
  -3   6 -23   27.74    3.45 
   3  -6  24    8.69    1.68 
  -3   6 -24   15.50    2.57 
   3  -6  25    1.78    1.78 
   3  -5 -26    2.07    2.37 
   3  -5 -25   13.13    2.96 
   3  -5 -24   24.08    2.86 
  -3   5  24   22.80    3.75 
  -3   5  23   86.17    6.71 
   3  -5 -22   16.78    2.76 
  -3   5  22   17.57    2.86 
   3  -5 -21   57.05    4.24 
  -3   5  21   30.50    4.24 
   3  -5 -20  139.18    6.71 
  -3   5  20  162.28    8.49 
   3  -5 -19   23.30    2.86 
  -3   5  19   18.06    3.06 
   3  -5 -18  131.97    6.22 
  -3   5  18  134.05    4.24 
   3  -5 -17  128.72    6.12 
   3  -5 -16   23.39    2.57 
  -3   5  16   17.96    0.99 
   3  -5 -15   99.10    3.26 
  -3   5  15   94.66    2.86 
   3  -5 -14  351.11    8.88 
  -3   5  14  319.62   11.45 
   3  -5 -13  474.89   12.14 
  -3   5  13  482.59   16.68 
   3  -5 -12  127.83    3.95 
  -3   5  12  118.85    5.03 
   3  -5 -11  181.13    5.13 
  -3   5  11  187.35    7.21 
   3  -5 -10  268.29    6.91 
  -3   5  10  251.51    8.88 
   3  -5  -9   11.85    0.99 
  -3   5   9   11.75    1.58 
   3  -5  -8   14.12    1.09 
  -3   5   8   12.93    1.78 
   3  -5  -7    9.48    0.89 
  -3   5   7    6.61    0.79 
   3  -5  -6   49.35    1.68 
  -3   5   6   43.73    1.97 
   3  -5  -5   42.25    1.18 
  -3   5   5   49.16    1.97 
   3  -5  -4  393.45    9.18 
  -3   5   4  389.70   10.56 
   3  -5  -3  299.58    6.12 
  -3   5   3  309.65    8.09 
   3  -5  -2  223.48    4.74 
  -3   5   2  221.31    6.02 
   3  -5  -1  240.06    5.03 
  -3   5   1  267.30    7.01 
   3  -5   0  404.01   10.46 
  -3   5   0  392.76    9.97 
   3  -5   1  253.58    5.53 
  -3   5  -1  245.49    6.71 
   3  -5   2  230.19    5.13 
  -3   5  -2  211.93    6.02 
   3  -5   3  338.77    7.50 
  -3   5  -3  315.87    6.61 
   3  -5   4  409.94   10.27 
  -3   5  -4  423.16    8.59 
   3  -5   5   38.69    1.88 
  -3   5  -5   39.09    1.68 
   3  -5   6   51.72    2.17 
  -3   5  -6   53.50    2.07 
   3  -5   7    3.75    1.38 
  -3   5  -7    5.53    0.79 
   3  -5   8   12.44    1.48 
  -3   5  -8   14.91    1.09 
   3  -5   9    7.70    0.99 
  -3   5  -9   12.14    1.18 
   3  -5  10  240.45    6.71 
  -3   5 -10  253.09    6.61 
   3  -5  11  171.85    4.84 
  -3   5 -11  147.57    6.71 
   3  -5  12  108.58    3.65 
   3  -5  13  466.10   12.14 
   3  -5  14  330.77    8.88 
   3  -5  15   97.03    3.55 
   3  -5  16   16.29    1.58 
  -3   5 -16   16.09    2.47 
   3  -5  17  103.55    3.65 
  -3   5 -17  112.43    6.32 
   3  -5  18  134.44    4.74 
  -3   5 -18  130.20    6.51 
   3  -5  19   25.76    1.97 
  -3   5 -19   19.15    2.17 
   3  -5  20  131.38    4.74 
  -3   5 -20  126.25    6.42 
   3  -5  21   40.17    2.37 
  -3   5 -21   46.39    3.65 
   3  -5  22   16.88    1.97 
   3  -5  23   96.54    4.54 
  -3   5 -23   76.60    5.53 
   3  -5  24   20.43    2.07 
   3  -5  25    5.92    1.58 
   3  -5  26    3.36    2.57 
   3  -4 -26   15.50    2.76 
  -3   4  26    8.19    3.55 
   3  -4 -25    2.57    2.67 
  -3   4  25    2.27    2.86 
   3  -4 -24   62.38    4.94 
  -3   4  24   69.49    5.43 
   3  -4 -23   10.96    2.96 
  -3   4  23   -3.45    2.76 
   3  -4 -22   68.21    4.34 
  -3   4  22   53.11    4.84 
   3  -4 -21   76.40    4.94 
  -3   4  21   55.28    4.24 
   3  -4 -20   37.90    3.26 
  -3   4  20   57.55    4.94 
   3  -4 -19   14.61    2.67 
  -3   4  19   12.83    3.16 
   3  -4 -18   78.47    4.74 
  -3   4  18   85.78    2.37 
   3  -4 -17   34.25    2.96 
  -3   4  17   35.63    1.38 
   3  -4 -16  431.95   15.40 
  -3   4  16  413.10    7.11 
   3  -4 -15  122.30    5.92 
  -3   4  15  108.48    2.17 
   3  -4 -14  269.77    7.40 
  -3   4  14  287.14    9.38 
   3  -4 -13  184.78    5.03 
  -3   4  13  178.86    3.16 
   3  -4 -12  103.84    2.96 
  -3   4  12   99.40    4.05 
   3  -4 -11    4.54    0.69 
  -3   4  11    3.55    0.89 
   3  -4 -10   11.15    0.89 
  -3   4  10    5.33    0.79 
   3  -4  -9   77.59    2.67 
  -3   4   9   75.81    2.76 
   3  -4  -8    3.55    0.89 
  -3   4   8    8.09    0.79 
   3  -4  -7    8.19    0.89 
  -3   4   7   10.27    0.89 
   3  -4  -6   19.54    1.58 
  -3   4   6   23.00    1.48 
   3  -4  -5  265.72    5.53 
  -3   4   5  283.49    7.30 
   3  -4  -4  526.12   10.17 
  -3   4   4  550.79   13.52 
   3  -4  -3  540.63   14.31 
  -3   4   3  493.94   12.04 
   3  -4  -2  313.10    6.61 
  -3   4   2  315.97    8.19 
   3  -4  -1  173.43    3.85 
  -3   4   1  169.09    4.84 
   3  -4   0  141.55    3.55 
  -3   4   0  133.45    3.85 
   3  -4   1  168.59    3.75 
  -3   4  -1  163.36    4.54 
   3  -4   2  323.27    6.61 
  -3   4  -2  328.01   12.14 
   3  -4   3  536.58   10.36 
  -3   4  -3  527.50   10.46 
   3  -4   4  576.76   14.12 
  -3   4  -4  572.71   11.35 
   3  -4   5  254.27    6.61 
  -3   4  -5  269.57    5.82 
   3  -4   6   14.02    0.99 
  -3   4  -6   13.92    0.89 
   3  -4   7   10.56    0.89 
  -3   4  -7   11.85    1.28 
   3  -4   8    6.71    0.69 
  -3   4  -8    3.26    0.89 
   3  -4   9   72.55    2.17 
  -3   4  -9   73.44    3.45 
   3  -4  10    5.33    1.09 
  -3   4 -10    7.40    0.99 
   3  -4  11    2.67    0.79 
  -3   4 -11    5.33    1.28 
   3  -4  12   98.12    3.26 
   3  -4  13  195.44    5.53 
   3  -4  14  269.57    7.30 
   3  -4  15   90.71    3.55 
   3  -4  16  413.98   10.86 
  -3   4 -16  412.60   14.71 
   3  -4  17   33.17    1.97 
  -3   4 -17   43.23    3.16 
   3  -4  18   79.66    3.26 
  -3   4 -18   66.73    4.15 
   3  -4  19   17.57    1.88 
  -3   4 -19    6.22    1.97 
   3  -4  20   37.71    2.37 
  -3   4 -20   35.63    2.96 
   3  -4  21   53.01    2.86 
  -3   4 -21   54.39    3.85 
   3  -4  22   51.33    2.86 
  -3   4 -22   62.98    4.94 
   3  -4  23    4.94    1.48 
  -3   4 -23   -0.69    1.68 
   3  -4  24   59.42    3.45 
   3  -4  25    4.24    1.58 
   3  -4  26   17.18    1.88 
   3  -3 -26   28.03    3.45 
  -3   3  26   26.36    4.15 
   3  -3 -25   59.13    4.94 
  -3   3  25   67.81    5.53 
   3  -3 -24    5.03    2.47 
  -3   3  24    3.06    2.27 
   3  -3 -23   12.44    2.76 
  -3   3  23   26.36    3.75 
  -3   3  22   27.84    3.26 
   3  -3 -21   78.57    4.84 
  -3   3  21   68.50    4.64 
   3  -3 -20    8.79    2.17 
  -3   3  20   15.50    2.76 
   3  -3 -19  156.55    7.01 
  -3   3  19  163.07    5.13 
   3  -3 -18    5.33    1.97 
  -3   3  18    6.42    0.89 
   3  -3 -17   34.25    2.57 
  -3   3  17   34.25    1.18 
   3  -3 -16  300.67   11.85 
  -3   3  16  282.01    5.92 
   3  -3 -15  454.06   16.68 
  -3   3  15  450.51    7.90 
   3  -3 -14   99.99    4.54 
  -3   3  14   96.14    1.97 
  -3   3  13    1.28    0.39 
   3  -3 -12   65.74    2.17 
  -3   3  12   63.47    1.28 
   3  -3 -11   80.35    2.47 
  -3   3  11   76.80    1.68 
   3  -3 -10   72.85    3.36 
  -3   3  10   80.55    1.97 
   3  -3  -9   43.04    1.78 
  -3   3   9   38.89    1.18 
   3  -3  -8  438.66   10.66 
  -3   3   8  439.94    7.50 
   3  -3  -7  243.02    6.12 
  -3   3   7  242.82    6.32 
   3  -3  -6  730.74   17.18 
  -3   3   6  694.81   13.03 
   3  -3  -5  916.51   14.81 
  -3   3   5  941.39   17.57 
   3  -3  -4 2180.38   40.96 
  -3   3   4 2152.05   39.29 
   3  -3  -3  561.65    9.77 
  -3   3   3  546.65   10.46 
   3  -3  -2  564.22   11.15 
  -3   3   2  518.22    9.97 
   3  -3  -1  152.60    3.16 
  -3   3   1  155.27    3.26 
   3  -3   0   15.60    0.79 
  -3   3   0   16.48    0.89 
   3  -3   1  150.04    3.36 
  -3   3  -1  152.01    3.36 
   3  -3   2  601.93   11.65 
  -3   3  -2  595.81   11.55 
   3  -3   3  569.06   11.15 
  -3   3  -3  547.14    9.28 
   3  -3   4 2109.41   39.09 
  -3   3  -4 2080.19   33.26 
   3  -3   5  917.99   15.10 
  -3   3  -5  935.56   18.56 
   3  -3   6  720.97   12.34 
  -3   3  -6  693.53   14.31 
   3  -3   7  247.46    4.64 
  -3   3  -7  239.96    6.61 
   3  -3   8  447.15    7.21 
  -3   3  -8  430.07   11.06 
   3  -3   9   46.49    1.38 
  -3   3  -9   44.42    2.86 
   3  -3  10   68.70    1.68 
  -3   3 -10   76.01    2.57 
   3  -3  11   84.69    2.76 
  -3   3 -11   94.56    4.05 
   3  -3  12   67.32    1.88 
  -3   3 -12   62.29    3.26 
   3  -3  13    1.97    0.69 
   3  -3  14   90.02    3.36 
   3  -3  15  412.60    8.98 
   3  -3  16  263.65    7.40 
  -3   3 -16  297.41   11.35 
   3  -3  17   19.05    2.27 
  -3   3 -17   18.16    2.07 
   3  -3  18    1.18    1.28 
  -3   3 -18    4.34    1.58 
   3  -3  19  168.40    5.33 
  -3   3 -19  140.96    6.51 
   3  -3  20   11.55    1.58 
  -3   3 -20   10.86    2.07 
   3  -3  21   74.43    3.55 
  -3   3 -21   62.78    3.95 
   3  -3  22   46.39    2.67 
  -3   3 -22   62.58    4.05 
   3  -3  23   17.87    1.97 
   3  -3  24    3.26    1.38 
   3  -3  25   89.23    4.15 
   3  -3  26   24.78    2.17 
   3  -2 -27    7.90    2.17 
  -3   2  27    8.39    3.65 
   3  -2 -26   52.22    4.44 
  -3   2  26   64.46    6.02 
  -3   2  25    3.75    2.86 
   3  -2 -24   47.38    4.44 
  -3   2  24   65.25    5.82 
   3  -2 -23   45.60    4.15 
  -3   2  23   40.77    4.15 
   3  -2 -22   16.78    2.67 
  -3   2  22   13.52    2.67 
   3  -2 -21   -0.89    1.97 
  -3   2  21    7.90    2.96 
   3  -2 -20  101.87    5.33 
  -3   2  20   92.39    5.73 
   3  -2 -19   87.75    5.03 
  -3   2  19   73.04    2.86 
   3  -2 -18  224.66    8.98 
  -3   2  18  198.70    4.34 
   3  -2 -17  134.54    6.02 
  -3   2  17  122.20    3.85 
   3  -2 -16  389.21   15.30 
  -3   2  16  397.01    8.09 
   3  -2 -15   96.64    4.74 
  -3   2  15   93.38    2.96 
   3  -2 -14   28.13    2.57 
  -3   2  14   24.58    1.28 
   3  -2 -13  186.56    7.30 
  -3   2  13  181.53    7.21 
   3  -2 -12   11.85    2.27 
  -3   2  12   14.81    0.79 
   3  -2 -11   13.03    1.68 
  -3   2  11    5.63    0.59 
   3  -2 -10   54.68    1.88 
  -3   2  10   58.73    1.48 
   3  -2  -9   33.86    1.78 
  -3   2   9   34.25    0.89 
   3  -2  -8  155.47    4.15 
  -3   2   8  157.64    3.06 
   3  -2  -7  196.43    5.03 
  -3   2   7  195.15    4.44 
   3  -2  -6  579.42   14.41 
  -3   2   6  584.85   10.17 
   3  -2  -5  638.94   12.14 
  -3   2   5  630.95   10.46 
   3  -2  -4   68.31    1.58 
  -3   2   4   68.01    1.58 
   3  -2  -3  158.03    3.36 
  -3   2   3  137.50    2.86 
   3  -2  -2  821.26   13.72 
  -3   2   2  761.24   14.41 
   3  -2  -1   59.52    1.48 
  -3   2   1   54.49    1.38 
   3  -2   0   24.18    0.79 
  -3   2   0   25.47    0.89 
   3  -2   1   65.94    1.58 
  -3   2  -1   54.78    1.48 
   3  -2   2  820.76   15.69 
  -3   2  -2  809.91   13.33 
   3  -2   3  141.65    3.85 
  -3   2  -3  139.87    2.67 
   3  -2   4   60.71    1.48 
  -3   2  -4   65.44    1.78 
   3  -2   5  595.12   10.07 
  -3   2  -5  594.03   11.85 
   3  -2   6  558.20    8.59 
  -3   2  -6  545.07   10.76 
   3  -2   7  183.50    3.16 
  -3   2  -7  200.28    4.34 
   3  -2   8  156.06    2.67 
  -3   2  -8  155.47    3.45 
   3  -2   9   30.50    0.89 
  -3   2  -9   30.40    1.18 
   3  -2  10   59.32    1.48 
  -3   2 -10   52.51    2.07 
   3  -2  11    8.39    0.59 
  -3   2 -11    5.33    1.18 
   3  -2  12   12.63    0.89 
   3  -2  13  170.86    5.13 
  -3   2 -13  163.56    6.22 
   3  -2  14   21.12    1.18 
   3  -2  15  104.63    2.96 
   3  -2  16  383.09    8.19 
  -3   2 -16  373.32   14.12 
   3  -2  17  123.39    3.26 
  -3   2 -17  111.05    5.33 
   3  -2  18  218.15    6.61 
  -3   2 -18  209.46    8.49 
   3  -2  19   87.95    3.65 
  -3   2 -19   62.48    3.95 
   3  -2  20   88.25    3.55 
  -3   2 -20   80.35    4.54 
   3  -2  21    2.67    1.09 
  -3   2 -21    5.63    1.48 
   3  -2  22   10.96    1.68 
  -3   2 -22   19.64    1.88 
   3  -2  23   33.56    2.47 
   3  -2  24   58.04    3.26 
   3  -2  25    4.15    1.38 
   3  -2  26   49.85    3.36 
   3  -2  27    6.12    1.48 
  -3   1  27    5.43    3.06 
   3  -1 -26    4.74    1.97 
  -3   1  26   10.36    3.26 
   3  -1 -25    9.28    2.37 
  -3   1  25   -0.89    1.68 
   3  -1 -24   10.66    2.67 
  -3   1  24    2.96    2.86 
   3  -1 -23   23.99    2.96 
  -3   1  23   16.68    3.16 
   3  -1 -22    7.80    1.88 
  -3   1  22   20.53    3.16 
   3  -1 -21   82.03    4.64 
  -3   1  21   86.27    5.23 
   3  -1 -20   88.34    4.74 
  -3   1  20   84.40    3.06 
   3  -1 -19   46.00    3.45 
  -3   1  19   32.77    1.68 
   3  -1 -18  136.71    6.42 
  -3   1  18  142.24    4.44 
   3  -1 -17   96.93    4.84 
  -3   1  17   97.82    4.54 
  -3   1  16   34.75    1.68 
   3  -1 -15  106.31    4.74 
  -3   1  15  107.20    4.64 
   3  -1 -14  116.18    5.13 
  -3   1  14   94.66    3.06 
   3  -1 -13    9.28    1.38 
  -3   1  13    8.19    0.79 
   3  -1 -12   69.59    3.36 
  -3   1  12   72.35    2.37 
   3  -1 -11  172.54    6.81 
  -3   1  11  181.82    3.95 
   3  -1 -10  245.98    9.28 
  -3   1  10  229.99    4.24 
   3  -1  -9  178.07    7.01 
  -3   1   9  165.14    3.55 
   3  -1  -8  508.65   12.34 
  -3   1   8  513.09    8.79 
   3  -1  -7  368.08    8.88 
  -3   1   7  356.24    5.92 
   3  -1  -6 1146.50   27.34 
  -3   1   6 1136.73   19.15 
   3  -1  -5  396.81    7.80 
  -3   1   5  396.41    7.11 
   3  -1  -4  331.96    6.61 
  -3   1   4  321.10    5.53 
   3  -1  -3  141.55    2.57 
  -3   1   3  148.16    2.76 
   3  -1  -2 1318.75   21.22 
  -3   1   2 1296.64   25.07 
   3  -1  -1 1704.40   28.13 
  -3   1   1 1656.14   32.38 
   3  -1   0 1948.91   36.42 
  -3   1   0 1904.88   36.72 
   3  -1   1 1719.31   32.38 
  -3   1  -1 1628.50   26.75 
   3  -1   2 1336.91   24.87 
  -3   1  -2 1295.16   24.58 
   3  -1   3  136.42    2.57 
  -3   1  -3  138.78    3.06 
   3  -1   4  320.01    5.03 
  -3   1  -4  320.01    6.51 
   3  -1   5  382.30    6.51 
  -3   1  -5  373.51    7.40 
   3  -1   6 1069.81   15.60 
  -3   1  -6 1021.64   19.35 
   3  -1   7  358.02    6.22 
  -3   1  -7  357.42    7.11 
   3  -1   8  492.66    8.49 
  -3   1  -8  500.16    9.97 
   3  -1   9  160.30    3.06 
  -3   1  -9  165.53    3.75 
   3  -1  10  217.75    5.03 
  -3   1 -10  229.70    4.84 
   3  -1  11  176.10    4.05 
  -3   1 -11  182.51    4.84 
   3  -1  12   56.86    2.17 
  -3   1 -12   66.83    3.06 
   3  -1  13    6.91    0.79 
  -3   1 -13   10.86    1.18 
   3  -1  14   99.70    3.06 
  -3   1 -14   98.41    4.24 
   3  -1  15  123.58    5.63 
  -3   1 -15  116.18    5.33 
   3  -1  16   36.03    1.78 
  -3   1 -16   35.34    1.68 
   3  -1  17  127.63    3.85 
  -3   1 -17  110.65    5.13 
   3  -1  18  139.28    6.22 
  -3   1 -18  137.80    6.02 
   3  -1  19   41.46    3.36 
  -3   1 -19   30.20    2.17 
   3  -1  20   62.48    4.44 
  -3   1 -20   74.43    3.95 
   3  -1  21   94.56    5.82 
  -3   1 -21   84.99    4.15 
   3  -1  22   22.11    1.88 
   3  -1  23   15.89    1.88 
   3  -1  24    6.32    1.78 
   3  -1  25    7.30    1.97 
   3  -1  26   19.25    3.16 
   3  -1  27   -2.27    1.18 
   3   0 -27    3.06    2.17 
  -3   0  27   12.04    3.36 
   3   0 -26   10.36    2.86 
  -3   0  26   19.54    3.55 
   3   0 -25   -3.26    2.07 
  -3   0  24   -0.59    2.37 
   3   0 -23    9.08    2.57 
  -3   0  23    1.38    2.27 
   3   0 -22   15.79    2.47 
  -3   0  22   20.83    2.96 
   3   0 -21   14.21    2.67 
  -3   0  21   15.60    1.58 
   3   0 -20  128.81    6.71 
  -3   0  20  128.12    4.34 
  -3   0  19  240.36   11.45 
   3   0 -18   21.42    2.07 
  -3   0  18   24.48    1.58 
   3   0 -17  164.45    7.11 
  -3   0  17  154.38    7.11 
   3   0 -16    3.75    1.28 
  -3   0  16    2.96    0.89 
   3   0 -15   33.07    2.27 
  -3   0  15   34.05    2.17 
   3   0 -14   20.24    1.88 
  -3   0  14   21.62    1.28 
   3   0 -13  125.16    5.03 
  -3   0  13  113.71    3.55 
   3   0 -12  101.37    4.94 
  -3   0  12   95.45    3.16 
   3   0 -11  474.59   16.19 
  -3   0  11  466.89   11.35 
   3   0 -10   34.15    2.37 
  -3   0  10   26.16    1.38 
   3   0  -9   89.82    4.64 
  -3   0   9   78.57    1.97 
   3   0  -8   12.44    1.48 
  -3   0   8   16.29    0.79 
  -3   0   7    8.19    0.79 
   3   0  -6  141.94    5.82 
  -3   0   6  145.50    2.86 
   3   0  -5    6.42    0.69 
  -3   0   5    6.61    0.39 
   3   0  -4   94.17    2.27 
  -3   0   4   90.22    1.58 
   3   0  -3   53.20    1.48 
  -3   0   3   57.05    1.18 
   3   0  -2  403.13    6.61 
  -3   0   2  401.35    7.80 
   3   0  -1   56.07    1.09 
  -3   0   1   54.49    1.38 
   3   0   0   -0.30    0.20 
   3   0   1   59.52    1.38 
  -3   0  -1   57.35    1.78 
   3   0   2  414.68    8.39 
  -3   0  -2  421.78    8.29 
   3   0   3   60.41    1.68 
  -3   0  -3   57.84    1.68 
   3   0   4   93.38    1.78 
  -3   0  -4   96.34    2.27 
   3   0   5    4.54    0.39 
  -3   0  -5    5.13    0.49 
   3   0   6  149.64    2.96 
  -3   0  -6  147.47    2.86 
   3   0   7    8.00    0.69 
  -3   0  -7    5.43    0.59 
   3   0   8   17.77    0.69 
  -3   0  -8   16.09    0.79 
   3   0   9   79.16    1.97 
  -3   0  -9   84.69    2.27 
   3   0  10   33.17    1.09 
  -3   0 -10   35.83    1.58 
   3   0  11  473.01    9.67 
  -3   0 -11  462.15   11.15 
   3   0  12   87.85    2.37 
  -3   0 -12   89.23    4.54 
   3   0  13  116.18    4.94 
  -3   0 -13  130.49    3.06 
   3   0  14   21.32    1.18 
  -3   0 -14   19.64    1.68 
   3   0  15   34.35    1.78 
  -3   0 -15   44.42    2.67 
   3   0  16    5.73    0.69 
  -3   0 -16    4.64    0.79 
   3   0  17  157.34    4.54 
  -3   0 -17  178.27    7.90 
   3   0  18   23.00    2.67 
  -3   0 -18   25.66    1.38 
   3   0  19  270.36   10.86 
  -3   0 -19  276.38    7.30 
   3   0  20  131.48    7.60 
  -3   0 -20  117.07    5.73 
   3   0  21    9.28    2.47 
  -3   0 -21   21.22    2.47 
   3   0  22   20.43    3.26 
  -3   0 -22   14.51    2.27 
   3   0  23   12.34    2.96 
  -3   0 -23    9.48    2.17 
   3   0  24    8.19    2.57 
  -3   0 -24    8.88    2.27 
   3   0  25    6.61    2.47 
   3   0  26   16.48    3.55 
   3   0  27    5.63    1.78 
   3   1 -27   12.44    3.06 
  -3  -1  27   -1.28    1.38 
   3   1 -26    9.87    2.67 
  -3  -1  26    9.28    1.58 
   3   1 -25   10.96    2.57 
  -3  -1  25    7.30    1.38 
   3   1 -24   11.06    2.67 
  -3  -1  24    5.82    1.28 
   3   1 -23   21.12    2.76 
  -3  -1  23   26.06    2.07 
   3   1 -22   14.71    2.86 
  -3  -1  22   24.48    1.97 
   3   1 -21   95.25    5.53 
  -3  -1  21   99.50    2.96 
   3   1 -20   67.42    4.05 
  -3  -1  20   73.83    2.86 
   3   1 -19   22.70    3.06 
  -3  -1  19   39.98    1.97 
   3   1 -18  119.93    6.02 
  -3  -1  18  137.90    4.64 
   3   1 -17  118.94    5.53 
  -3  -1  17  112.03    3.75 
   3   1 -16   32.57    2.96 
   3   1 -15  113.02    3.65 
  -3  -1  15   99.30    4.44 
   3   1 -14   90.71    4.34 
  -3  -1  14   91.60    4.54 
   3   1 -13    8.19    0.99 
  -3  -1  13   10.76    1.48 
   3   1 -12   61.59    2.17 
  -3  -1  12   67.42    2.37 
   3   1 -11  191.89    7.01 
  -3  -1  11  182.41    4.94 
   3   1 -10  223.08    8.19 
  -3  -1  10  243.61    5.43 
   3   1  -9  159.71    4.34 
  -3  -1   9  162.97    4.74 
   3   1  -8  506.97   11.94 
  -3  -1   8  517.04   10.36 
   3   1  -7  356.44    8.79 
  -3  -1   7  345.68    5.33 
   3   1  -6 1021.44   24.08 
  -3  -1   6 1066.45   15.50 
   3   1  -5  358.41   12.34 
  -3  -1   5  378.25    5.82 
   3   1  -4  310.83    7.50 
  -3  -1   4  319.22    4.84 
   3   1  -3  137.70    3.55 
  -3  -1   3  140.27    3.06 
   3   1  -2 1321.02   29.91 
  -3  -1   2 1253.50   20.33 
   3   1  -1 1513.50   34.15 
  -3  -1   1 1558.81   25.17 
   3   1   0 1781.89   41.75 
  -3  -1   0 1757.41   28.03 
   3   1   1 1590.00   30.70 
  -3  -1  -1 1561.38   29.12 
   3   1   2 1298.61   24.68 
  -3  -1  -2 1258.73   20.14 
   3   1   3  140.76    3.16 
  -3  -1  -3  135.72    2.57 
   3   1   4  315.77    5.53 
  -3  -1  -4  316.36    5.43 
   3   1   5  377.26    6.32 
  -3  -1  -5  371.14    6.32 
   3   1   6 1052.83   16.98 
  -3  -1  -6 1053.42   17.08 
   3   1   7  364.04    6.22 
  -3  -1  -7  348.44    6.02 
   3   1   8  520.89    8.69 
  -3  -1  -8  514.77    8.79 
   3   1   9  180.04    3.45 
  -3  -1  -9  163.96    3.06 
   3   1  10  224.27    4.15 
  -3  -1 -10  222.98    4.64 
   3   1  11  183.10    3.45 
  -3  -1 -11  183.20    3.95 
   3   1  12   65.35    1.78 
  -3  -1 -12   69.29    1.78 
   3   1  13    6.12    1.58 
  -3  -1 -13    8.09    0.59 
   3   1  14   95.25    3.55 
  -3  -1 -14   88.94    3.16 
   3   1  15  118.65    3.55 
  -3  -1 -15  119.04    3.55 
   3   1  16   34.75    2.96 
  -3  -1 -16   37.11    1.48 
   3   1  17  123.39    6.12 
  -3  -1 -17  111.34    3.36 
   3   1  18  107.10    5.63 
  -3  -1 -18  119.44    3.55 
   3   1  19   49.85    4.05 
  -3  -1 -19   32.57    1.28 
   3   1  20   70.58    5.03 
  -3  -1 -20   77.39    4.54 
   3   1  21   94.56    6.02 
  -3  -1 -21   87.85    5.43 
   3   1  22   28.03    3.16 
  -3  -1 -22   11.94    1.78 
   3   1  23   32.08    3.85 
  -3  -1 -23   26.16    2.86 
   3   1  24    9.97    2.57 
   3   1  25   12.73    3.36 
  -3  -1 -25   14.91    2.57 
   3   1  26    4.34    2.17 
  -3  -1 -26    8.88    2.37 
   3   1  27   -4.94    2.76 
  -3  -1 -27    2.37    2.17 
  -3  -2  27   15.30    1.88 
  -3  -2  26   49.26    3.06 
  -3  -2  25    4.44    1.48 
   3   2 -24   34.15    3.85 
  -3  -2  24   55.47    3.06 
   3   2 -23   24.58    2.76 
  -3  -2  23   36.03    2.17 
   3   2 -22   23.99    3.06 
  -3  -2  22   16.19    1.68 
   3   2 -21    7.50    1.48 
  -3  -2  21    4.64    0.89 
   3   2 -20   95.75    3.45 
  -3  -2  20   91.80    2.76 
   3   2 -19   73.64    2.86 
  -3  -2  19   80.84    2.47 
   3   2 -18  222.88    6.61 
  -3  -2  18  215.88    6.22 
   3   2 -17  120.03    4.24 
  -3  -2  17  124.27    3.26 
   3   2 -16  407.27   11.06 
  -3  -2  16  403.72    8.79 
   3   2 -15   96.44    3.36 
  -3  -2  15   93.77    2.96 
   3   2 -14   24.58    1.58 
  -3  -2  14   26.95    1.97 
   3   2 -13  180.64    5.03 
  -3  -2  13  186.46    7.01 
   3   2 -12    9.87    1.28 
  -3  -2  12   17.08    1.38 
   3   2 -11    6.61    1.09 
  -3  -2  11   11.25    1.09 
   3   2 -10   56.36    2.17 
  -3  -2  10   61.59    1.68 
   3   2  -9   39.09    1.68 
  -3  -2   9   35.83    1.18 
   3   2  -8  164.35    4.44 
  -3  -2   8  156.26    2.96 
   3   2  -7  180.04    4.84 
  -3  -2   7  196.04    3.65 
   3   2  -6  557.70   13.23 
  -3  -2   6  545.56    9.18 
   3   2  -5  549.31   18.66 
  -3  -2   5  585.15    9.67 
   3   2  -4   66.43    1.97 
  -3  -2   4   64.75    1.68 
   3   2  -3  132.86    3.36 
  -3  -2   3  131.38    2.37 
   3   2  -2  753.64   14.51 
  -3  -2   2  735.28   13.92 
   3   2  -1   53.99    1.38 
  -3  -2   1   53.40    1.28 
   3   2   0   23.49    0.89 
  -3  -2   0   23.89    0.89 
   3   2   1   53.70    1.68 
  -3  -2  -1   53.01    1.48 
   3   2   2  754.43   17.67 
  -3  -2  -2  739.82   12.34 
   3   2   3  144.90    4.05 
  -3  -2  -3  138.49    2.37 
   3   2   4   58.83    2.07 
  -3  -2  -4   62.29    1.18 
   3   2   5  583.17   14.51 
  -3  -2  -5  566.69    8.39 
   3   2   6  530.16   10.56 
  -3  -2  -6  554.45    8.29 
   3   2   7  196.04    4.44 
  -3  -2  -7  190.21    3.65 
   3   2   8  152.51    3.55 
  -3  -2  -8  154.58    3.45 
   3   2   9   33.26    1.28 
  -3  -2  -9   29.81    0.99 
   3   2  10   56.76    1.78 
  -3  -2 -10   57.94    2.07 
   3   2  11    7.40    0.79 
  -3  -2 -11    6.42    0.59 
   3   2  12   15.30    1.09 
  -3  -2 -12   14.71    0.69 
   3   2  13  168.50    7.80 
  -3  -2 -13  188.73    5.23 
   3   2  14   15.10    2.57 
  -3  -2 -14   23.00    0.89 
   3   2  15  124.77    6.32 
  -3  -2 -15   98.22    2.37 
   3   2  16  380.32   15.20 
  -3  -2 -16  381.11    7.80 
   3   2  17  117.56    6.32 
   3   2  18  215.78    9.18 
  -3  -2 -18  204.03    7.90 
   3   2  19   75.02    4.94 
  -3  -2 -19   75.81    3.95 
   3   2  20   95.45    5.82 
  -3  -2 -20   84.99    4.84 
   3   2  21    6.02    2.17 
  -3  -2 -21   10.07    2.17 
   3   2  22   26.95    4.34 
  -3  -2 -22   14.02    2.47 
   3   2  23   44.62    4.15 
  -3  -2 -23   47.08    3.75 
   3   2  24   40.27    4.64 
  -3  -2 -24   56.76    4.64 
   3   2  25   -0.49    1.88 
  -3  -2 -25   12.24    2.37 
   3   2  27   19.54    4.15 
  -3  -2 -27    8.69    2.67 
  -3  -3  26   25.86    2.17 
  -3  -3  25   60.11    3.55 
   3   3 -24    6.51    1.88 
  -3  -3  24    1.18    1.28 
   3   3 -23   20.04    2.96 
  -3  -3  23   19.05    1.58 
   3   3 -22   38.69    3.55 
  -3  -3  22   40.87    1.78 
   3   3 -21   78.08    5.53 
  -3  -3  21   82.42    2.76 
   3   3 -20   17.77    2.47 
  -3  -3  20   11.94    1.09 
   3   3 -19  174.71    7.70 
  -3  -3  19  159.71    4.15 
   3   3 -18    5.53    1.48 
  -3  -3  18    9.28    1.97 
  -3  -3  17   31.88    1.78 
   3   3 -16  306.98   11.45 
  -3  -3  16  266.71    7.21 
   3   3 -15  424.05   15.89 
  -3  -3  15  459.79   12.24 
   3   3 -14   93.08    4.44 
  -3  -3  14  119.44    4.84 
   3   3 -13    0.99    1.48 
  -3  -3  13    2.67    0.89 
   3   3 -12   63.47    3.85 
  -3  -3  12   66.63    2.86 
   3   3 -11   77.68    3.75 
  -3  -3  11   84.89    3.45 
   3   3 -10   84.69    3.95 
  -3  -3  10   72.95    3.16 
   3   3  -9   40.77    2.96 
  -3  -3   9   42.44    1.78 
   3   3  -8  469.66   16.39 
  -3  -3   8  444.78    7.70 
   3   3  -7  216.57    8.29 
  -3  -3   7  241.64    5.13 
   3   3  -6  693.03   16.29 
  -3  -3   6  682.28   11.55 
   3   3  -5  890.75   20.24 
  -3  -3   5  930.03   19.05 
   3   3  -4 1972.89   44.02 
  -3  -3   4 1950.19   30.99 
   3   3  -3  497.59   11.65 
  -3  -3   3  520.69   10.46 
   3   3  -2  535.30   10.36 
  -3  -3   2  535.40    8.88 
   3   3  -1  152.11    3.95 
  -3  -3   1  154.58    3.45 
   3   3   0   10.66    0.59 
  -3  -3   0   11.85    0.79 
   3   3   1  154.87    2.86 
  -3  -3  -1  148.85    3.26 
   3   3   2  522.86   10.17 
  -3  -3  -2  539.34   10.66 
   3   3   3  474.39   11.75 
  -3  -3  -3  490.78    8.59 
   3   3   4 1923.14   61.50 
  -3  -3  -4 1910.01   27.34 
   3   3   5  875.45   22.60 
  -3  -3  -5  852.55   14.02 
   3   3   6  695.60   17.27 
  -3  -3  -6  702.81   11.65 
   3   3   7  249.14    6.91 
  -3  -3  -7  247.56    4.44 
   3   3   8  438.96    8.98 
  -3  -3  -8  443.20    6.81 
   3   3   9   41.66    1.38 
  -3  -3  -9   46.59    1.28 
   3   3  10   80.05    2.76 
  -3  -3 -10   81.43    1.68 
   3   3  11   78.37    2.57 
  -3  -3 -11   82.72    1.88 
   3   3  12   65.54    2.37 
  -3  -3 -12   62.09    1.68 
   3   3  13    2.86    2.07 
  -3  -3 -13    0.89    0.30 
   3   3  14   81.63    5.03 
  -3  -3 -14  104.04    3.26 
   3   3  15  407.17   16.29 
  -3  -3 -15  446.06   11.35 
   3   3  16  278.06   10.96 
  -3  -3 -16  301.65    8.19 
   3   3  17   25.17    3.06 
  -3  -3 -17   43.33    2.17 
  -3  -3 -18    3.65    1.48 
   3   3  19  176.49    8.29 
  -3  -3 -19  130.59    6.32 
   3   3  20    8.79    3.36 
  -3  -3 -20    4.84    2.07 
   3   3  21   80.05    4.84 
  -3  -3 -21   76.80    4.64 
   3   3  22   38.60    4.15 
  -3  -3 -22   38.99    3.26 
   3   3  23   16.19    2.96 
  -3  -3 -23   18.75    2.86 
   3   3  24   10.27    3.26 
  -3  -3 -24   -1.48    1.78 
   3   3  25   72.45    6.02 
  -3  -3 -25   81.83    5.63 
   3   3  26   23.39    4.34 
  -3  -3 -26   20.43    3.16 
  -3  -4  26   15.40    1.88 
   3   4 -25    6.22    2.17 
  -3  -4  25   -0.69    1.28 
   3   4 -24   68.21    5.03 
  -3  -4  24   61.20    3.26 
   3   4 -23    2.67    2.07 
  -3  -4  23    7.80    1.58 
   3   4 -22   62.48    4.34 
  -3  -4  22   57.84    2.17 
   3   4 -21   65.54    4.44 
  -3  -4  21   52.51    2.57 
   3   4 -20   45.70    3.65 
  -3  -4  20   35.54    2.07 
   3   4 -19   10.76    2.27 
  -3  -4  19   10.46    2.07 
   3   4 -18   87.55    4.54 
  -3  -4  18   86.37    3.36 
   3   4 -17   33.96    3.16 
  -3  -4  17   30.70    1.78 
   3   4 -16  425.73   16.19 
  -3  -4  16  417.44   11.65 
   3   4 -15  122.20    5.92 
  -3  -4  15  113.22    3.65 
   3   4 -14  270.86   10.46 
  -3  -4  14  279.64    7.50 
   3   4 -13  183.30    7.60 
  -3  -4  13  184.49    7.60 
   3   4 -12  103.64    5.43 
  -3  -4  12  112.92    4.54 
  -3  -4  11   10.17    1.09 
   3   4 -10    3.65    1.28 
  -3  -4  10    4.34    0.89 
   3   4  -9   76.30    4.15 
  -3  -4   9   80.94    3.45 
   3   4  -8   10.56    0.89 
  -3  -4   8   11.85    0.99 
   3   4  -7    8.09    0.79 
  -3  -4   7    7.40    0.79 
   3   4  -6   13.52    0.99 
  -3  -4   6   13.23    0.69 
   3   4  -5  256.64    6.51 
  -3  -4   5  262.37    4.84 
   3   4  -4  506.57   11.94 
  -3  -4   4  536.19    9.18 
   3   4  -3  492.46   11.65 
  -3  -4   3  483.08    8.29 
   3   4  -2  305.21    6.42 
  -3  -4   2  315.67    5.63 
   3   4  -1  174.32    3.85 
  -3  -4   1  164.55    3.36 
   3   4   0  130.69    2.57 
  -3  -4   0  128.91    3.16 
   3   4   1  163.46    3.06 
  -3  -4  -1  174.71    3.95 
   3   4   2  315.47    5.63 
  -3  -4  -2  303.92    6.42 
   3   4   3  487.62    8.39 
  -3  -4  -3  459.49    9.28 
   3   4   4  525.53   10.27 
  -3  -4  -4  518.32   10.27 
   3   4   5  254.47    5.43 
  -3  -4  -5  262.07    4.74 
   3   4   6   12.24    1.18 
  -3  -4  -6   13.62    0.59 
   3   4   7   11.85    0.99 
  -3  -4  -7    9.97    0.59 
   3   4   8    5.13    0.99 
  -3  -4  -8    6.02    0.49 
   3   4   9   64.85    2.57 
  -3  -4  -9   74.92    1.58 
   3   4  10    5.43    1.09 
  -3  -4 -10    5.53    0.49 
   3   4  11    5.63    1.09 
  -3  -4 -11    6.22    0.39 
   3   4  12  112.73    4.94 
  -3  -4 -12  113.91    4.84 
   3   4  13  196.92    8.49 
  -3  -4 -13  182.41    3.85 
   3   4  14  273.52   11.25 
  -3  -4 -14  278.56    7.50 
   3   4  15  125.75    6.51 
  -3  -4 -15  101.18    5.03 
   3   4  16  409.25   16.19 
  -3  -4 -16  445.28   11.45 
   3   4  17   27.34    3.55 
  -3  -4 -17   26.95    1.68 
   3   4  18   72.75    5.03 
  -3  -4 -18   87.55    3.16 
   3   4  19   19.35    3.16 
   3   4  20   43.23    3.26 
  -3  -4 -20   44.42    3.16 
   3   4  21   75.31    5.13 
  -3  -4 -21   57.35    3.75 
   3   4  22   63.07    5.82 
  -3  -4 -22   62.09    3.95 
  -3  -4 -23    1.68    1.28 
   3   4  24   51.62    4.54 
  -3  -4 -24   79.95    5.33 
   3   4  25   -3.26    2.67 
  -3  -4 -25    3.06    1.58 
   3   4  26    9.38    2.96 
  -3  -4 -26   14.91    2.47 
   3   5 -26   -3.95    2.17 
   3   5 -25    4.64    2.17 
  -3  -5  25    7.30    1.78 
  -3  -5  24    8.69    1.58 
   3   5 -23   78.67    5.53 
  -3  -5  23   93.18    4.34 
   3   5 -22   10.96    2.07 
  -3  -5  22   19.05    1.68 
   3   5 -21   42.35    3.65 
  -3  -5  21   39.88    2.37 
   3   5 -20  120.82    5.82 
  -3  -5  20  107.49    4.64 
   3   5 -19   22.01    2.37 
  -3  -5  19   21.22    1.68 
   3   5 -18  126.84    6.61 
  -3  -5  18  135.63    4.74 
   3   5 -17  116.08    5.92 
  -3  -5  17  108.97    3.95 
   3   5 -16   14.21    2.47 
  -3  -5  16   21.52    1.38 
   3   5 -15  106.01    5.53 
  -3  -5  15  104.93    3.26 
   3   5 -14  370.16   14.02 
  -3  -5  14  330.08    8.79 
   3   5 -13  481.60   17.57 
  -3  -5  13  493.35   12.34 
   3   5 -12  106.70    5.33 
  -3  -5  12  132.37    5.23 
   3   5 -11  164.35    7.01 
  -3  -5  11  164.35    6.12 
   3   5 -10  302.74   11.85 
  -3  -5  10  244.30    9.38 
   3   5  -9    9.28    0.89 
  -3  -5   9   14.51    1.38 
   3   5  -8    9.57    0.89 
  -3  -5   8    9.87    0.89 
   3   5  -7    5.33    0.79 
  -3  -5   7    6.12    0.59 
   3   5  -6   51.92    1.97 
  -3  -5   6   55.67    2.07 
   3   5  -5   42.64    1.78 
  -3  -5   5   42.25    1.28 
   3   5  -4  407.17   10.17 
  -3  -5   4  386.74    7.60 
   3   5  -3  329.59    8.29 
  -3  -5   3  299.78    5.63 
   3   5  -2  217.95    5.63 
  -3  -5   2  211.63    4.05 
   3   5  -1  260.49    6.71 
  -3  -5   1  249.24    4.64 
   3   5   0  380.82    6.61 
  -3  -5   0  389.80    6.81 
   3   5   1  234.93    4.44 
  -3  -5  -1  257.24    5.53 
   3   5   2  220.91    4.15 
  -3  -5  -2  219.43    4.74 
   3   5   3  327.61    5.82 
  -3  -5  -3  297.61    6.42 
   3   5   4  389.60    6.91 
  -3  -5  -4  403.13    8.39 
   3   5   5   46.10    1.28 
  -3  -5  -5   42.84    1.28 
   3   5   6   48.86    1.58 
  -3  -5  -6   51.92    1.38 
   3   5   7   13.72    1.48 
  -3  -5  -7    7.01    0.59 
   3   5   8   12.04    1.88 
  -3  -5  -8    9.38    0.69 
   3   5   9   13.42    1.18 
  -3  -5  -9   10.76    0.49 
   3   5  10  247.96    6.81 
  -3  -5 -10  252.89    5.13 
   3   5  11  180.64    7.90 
  -3  -5 -11  172.64    3.65 
   3   5  12  100.68    5.33 
  -3  -5 -12  108.97    3.45 
   3   5  13  460.58   17.08 
  -3  -5 -13  466.60    9.18 
   3   5  14  297.21   11.45 
  -3  -5 -14  326.33    8.69 
  -3  -5 -15  107.10    3.95 
   3   5  16   18.56    3.06 
  -3  -5 -16   17.96    1.38 
   3   5  17  124.57    7.21 
  -3  -5 -17  115.29    3.85 
   3   5  18  134.54    7.11 
  -3  -5 -18  132.37    4.54 
   3   5  19   24.28    2.76 
  -3  -5 -19   16.09    2.57 
   3   5  20  145.10    7.60 
  -3  -5 -20  127.43    6.22 
   3   5  21   43.04    3.55 
  -3  -5 -21   44.81    3.26 
   3   5  22    9.87    3.26 
  -3  -5 -22   18.46    2.57 
   3   5  23  100.98    7.11 
  -3  -5 -23   76.99    4.94 
   3   5  25    5.33    2.47 
  -3  -5 -25    5.63    2.17 
   3   5  26   -1.78    3.06 
  -3  -5 -26   -0.69    2.07 
   3   6 -25   10.76    2.86 
  -3  -6  24   13.03    2.37 
   3   6 -23   20.33    3.06 
  -3  -6  23   35.54    3.26 
   3   6 -22    0.99    2.37 
  -3  -6  22    1.68    1.18 
   3   6 -21   -3.36    1.48 
  -3  -6  21   -0.99    0.89 
   3   6 -20    2.07    2.57 
  -3  -6  20   11.06    1.28 
   3   6 -19   10.76    2.57 
  -3  -6  19   10.56    1.28 
   3   6 -18    6.51    2.47 
  -3  -6  18    2.57    0.99 
   3   6 -17   48.56    3.75 
  -3  -6  17   41.95    1.97 
   3   6 -16   16.78    2.47 
  -3  -6  16   19.05    1.38 
   3   6 -15  116.77    5.43 
  -3  -6  15  118.35    3.75 
   3   6 -14  133.45    6.42 
  -3  -6  14  137.90    4.15 
   3   6 -13  186.56    8.69 
  -3  -6  13  170.96    4.94 
   3   6 -12  424.25   15.40 
  -3  -6  12  418.33   10.66 
   3   6 -11   50.24    3.95 
  -3  -6  11   62.78    2.17 
   3   6 -10  217.75    6.02 
  -3  -6  10  239.76    8.59 
   3   6  -9   41.26    1.88 
  -3  -6   9   32.97    1.88 
   3   6  -8  242.72    6.81 
  -3  -6   8  239.27    6.32 
   3   6  -7   28.53    1.38 
  -3  -6   7   34.35    1.09 
   3   6  -6   69.49    2.67 
  -3  -6   6   61.69    1.58 
   3   6  -5   15.00    1.09 
  -3  -6   5   23.59    0.89 
   3   6  -4   34.65    1.58 
  -3  -6   4   35.63    1.18 
   3   6  -3   19.74    1.38 
  -3  -6   3   26.95    1.09 
   3   6  -2  110.75    3.45 
  -3  -6   2  104.43    2.47 
   3   6  -1  101.57    3.36 
  -3  -6   1   98.31    2.07 
   3   6   0  185.77    4.05 
  -3  -6   0  185.38    3.65 
   3   6   1   96.14    2.17 
  -3  -6  -1   97.23    2.47 
   3   6   2  110.26    2.37 
  -3  -6  -2  106.70    2.86 
   3   6   3   23.89    1.18 
  -3  -6  -3   23.10    1.09 
   3   6   4   32.18    1.09 
  -3  -6  -4   31.19    1.28 
   3   6   5   22.80    1.28 
  -3  -6  -5   20.04    1.28 
   3   6   6   66.04    1.78 
  -3  -6  -6   64.16    1.68 
   3   6   7   32.57    1.28 
  -3  -6  -7   32.87    1.28 
   3   6   8  251.81    5.53 
  -3  -6  -8  264.14    7.30 
   3   6   9   37.31    1.68 
  -3  -6  -9   40.08    1.78 
   3   6  10  208.28    8.49 
  -3  -6 -10  222.88    4.84 
   3   6  11   65.35    3.95 
  -3  -6 -11   60.71    1.78 
   3   6  12  407.57   15.10 
  -3  -6 -12  399.67    8.09 
   3   6  13  166.72    7.80 
  -3  -6 -13  169.38    3.85 
   3   6  14  145.79    7.21 
  -3  -6 -14  142.44    2.76 
   3   6  15  129.31    6.61 
  -3  -6 -15  125.06    3.95 
   3   6  16   15.40    2.96 
  -3  -6 -16   22.51    1.48 
   3   6  17   50.54    4.44 
  -3  -6 -17   50.54    2.57 
   3   6  18    0.89    2.57 
  -3  -6 -18    4.24    1.48 
   3   6  19   10.17    2.27 
  -3  -6 -19   15.20    1.48 
   3   6  20   18.26    3.26 
  -3  -6 -20   10.86    1.97 
   3   6  21   -0.10    2.47 
   3   6  22   -2.27    1.97 
   3   6  23   15.30    3.65 
  -3  -6 -23   26.06    2.76 
   3   6  24   19.54    3.26 
  -3  -6 -24   22.31    2.47 
   3   6  25    6.81    3.16 
  -3  -6 -25    9.28    2.17 
   3   7 -24   62.29    5.13 
  -3  -7  24   49.55    4.34 
   3   7 -23   14.91    3.06 
  -3  -7  23    8.49    1.88 
  -3  -7  22    0.89    1.58 
   3   7 -21   10.96    2.27 
  -3  -7  21   16.19    2.47 
   3   7 -20    9.57    2.86 
  -3  -7  20    5.03    1.78 
   3   7 -19   95.55    5.82 
  -3  -7  19  100.98    5.23 
   3   7 -18   62.78    4.74 
  -3  -7  18   50.24    3.26 
   3   7 -17   50.34    3.95 
  -3  -7  17   56.46    2.27 
   3   7 -16   85.19    4.84 
  -3  -7  16   83.90    3.26 
  -3  -7  15  101.08    3.26 
   3   7 -14   22.90    3.16 
  -3  -7  14   17.96    1.18 
   3   7 -13   91.40    5.13 
  -3  -7  13   75.22    2.76 
   3   7 -12  400.56   15.40 
  -3  -7  12  432.05   10.76 
   3   7 -11  346.57   13.92 
  -3  -7  11  345.38    8.69 
   3   7 -10  393.35   15.20 
  -3  -7  10  355.94    8.69 
   3   7  -9   -6.12    2.37 
  -3  -7   9    4.64    0.39 
   3   7  -8  100.88    5.13 
  -3  -7   8   96.44    1.88 
   3   7  -7   12.73    1.09 
  -3  -7   7   11.06    0.59 
   3   7  -6  150.73    5.03 
  -3  -7   6  154.58    3.45 
   3   7  -5  116.58    3.85 
  -3  -7   5  108.18    3.65 
   3   7  -4  137.80    4.15 
  -3  -7   4  149.54    3.36 
   3   7  -3  173.43    5.23 
  -3  -7   3  188.83    4.24 
   3   7  -2  171.56    4.84 
  -3  -7   2  178.56    4.34 
   3   7  -1  179.06    5.43 
  -3  -7   1  195.44    4.64 
   3   7   0   69.98    2.07 
  -3  -7   0   66.23    2.07 
   3   7   1  181.13    4.94 
  -3  -7  -1  187.05    5.33 
   3   7   2  179.35    4.84 
  -3  -7  -2  168.10    4.15 
   3   7   3  193.17    5.33 
  -3  -7  -3  183.10    4.74 
   3   7   4  145.89    4.24 
  -3  -7  -4  143.42    3.65 
   3   7   5  106.11    3.26 
  -3  -7  -5  113.81    3.16 
   3   7   6  155.27    4.34 
  -3  -7  -6  147.67    6.61 
   3   7   7   12.73    1.09 
  -3  -7  -7    5.23    1.48 
   3   7   8   89.23    2.86 
  -3  -7  -8   93.67    3.06 
   3   7   9    4.84    0.99 
  -3  -7  -9    2.57    0.79 
   3   7  10  361.87   13.52 
  -3  -7 -10  374.60    9.67 
   3   7  11  324.06   12.73 
  -3  -7 -11  346.67    8.88 
   3   7  12  427.41   16.19 
  -3  -7 -12  410.33    8.69 
   3   7  13   64.95    4.05 
  -3  -7 -13   79.07    2.27 
   3   7  14   23.00    2.96 
  -3  -7 -14   26.55    1.18 
   3   7  15   99.10    5.82 
  -3  -7 -15  106.31    3.75 
  -3  -7 -16   67.02    2.86 
   3   7  17   73.24    5.33 
  -3  -7 -17   70.08    2.96 
   3   7  18   41.75    4.34 
  -3  -7 -18   44.42    2.17 
   3   7  19   87.95    5.92 
  -3  -7 -19   87.36    3.55 
   3   7  20   -3.06    2.47 
  -3  -7 -20    3.16    1.18 
   3   7  21   15.69    3.65 
  -3  -7 -21   12.14    2.07 
   3   7  22   -4.05    2.07 
  -3  -7 -22   -1.09    1.09 
   3   7  23    9.28    3.45 
  -3  -7 -23   14.12    2.07 
   3   7  24   54.59    5.63 
  -3  -7 -24   55.67    4.64 
   3   8 -23   13.52    2.67 
  -3  -8  23   11.45    1.88 
   3   8 -22    7.80    2.96 
  -3  -8  22    9.48    2.07 
   3   8 -21    1.58    2.47 
  -3  -8  21    4.24    1.28 
   3   8 -20    4.74    1.97 
  -3  -8  20    6.81    1.97 
   3   8 -19   -0.69    1.78 
  -3  -8  19   -0.20    1.78 
   3   8 -18   44.62    4.24 
  -3  -8  18   44.52    3.36 
   3   8 -17   21.32    3.65 
  -3  -8  17    4.44    1.78 
   3   8 -16   11.55    2.76 
  -3  -8  16    2.76    1.58 
   3   8 -15   23.20    3.36 
  -3  -8  15   24.58    2.37 
   3   8 -14   -2.57    1.68 
  -3  -8  14    2.47    1.58 
   3   8 -13  106.51    5.92 
  -3  -8  13  111.54    3.16 
   3   8 -12  158.23    7.80 
  -3  -8  12  161.59    6.81 
   3   8 -11   15.89    2.96 
  -3  -8  11   11.94    0.59 
   3   8 -10  578.83   20.73 
  -3  -8  10  590.57   14.91 
   3   8  -9  103.55    5.82 
  -3  -8   9  120.42    4.05 
   3   8  -8  132.27    6.42 
  -3  -8   8  120.82    3.85 
   3   8  -7  116.97    6.12 
  -3  -8   7  114.90    5.13 
   3   8  -6   33.76    3.36 
  -3  -8   6   27.64    1.48 
   3   8  -5   60.21    4.24 
  -3  -8   5   57.55    2.27 
   3   8  -4   63.96    4.44 
  -3  -8   4   64.46    2.57 
   3   8  -3   80.84    4.54 
  -3  -8   3   72.35    3.16 
   3   8  -2   49.35    3.65 
  -3  -8   2   38.40    1.28 
   3   8  -1   39.58    3.16 
  -3  -8   1   33.26    1.48 
   3   8   0  206.20    5.33 
  -3  -8   0  189.62    4.34 
   3   8   1   39.68    1.68 
  -3  -8  -1   43.93    1.88 
   3   8   2   39.29    1.68 
  -3  -8  -2   46.20    2.07 
   3   8   3   70.38    2.47 
  -3  -8  -3   75.91    2.57 
   3   8   4   68.11    2.57 
  -3  -8  -4   62.68    2.57 
   3   8   5   57.05    2.27 
  -3  -8  -5   49.55    2.27 
   3   8   6   39.29    2.67 
  -3  -8  -6   29.61    2.57 
   3   8   7  114.30    3.75 
  -3  -8  -7  104.34    3.75 
   3   8   8  129.51    3.95 
  -3  -8  -8  109.67    3.85 
   3   8   9  112.53    3.45 
  -3  -8  -9  115.49    3.55 
   3   8  10  548.92   13.62 
  -3  -8 -10  581.99   14.61 
   3   8  11    3.45    2.37 
  -3  -8 -11    9.08    0.89 
   3   8  12  169.88    7.50 
  -3  -8 -12  153.20    4.74 
   3   8  13  105.42    5.73 
  -3  -8 -13  113.22    2.96 
   3   8  14    2.86    1.88 
  -3  -8 -14    1.88    0.59 
   3   8  15   30.11    3.26 
  -3  -8 -15   30.01    1.88 
   3   8  16    1.97    1.97 
  -3  -8 -16    9.18    1.18 
   3   8  17   15.60    2.57 
  -3  -8 -17    6.81    1.28 
   3   8  18   40.77    4.24 
  -3  -8 -18   49.85    2.57 
   3   8  19    5.63    2.76 
  -3  -8 -19    2.76    0.99 
   3   8  20    4.64    2.67 
  -3  -8 -20    1.68    1.48 
   3   8  21    4.15    1.97 
   3   8  22   10.76    3.16 
  -3  -8 -22   12.54    2.57 
   3   8  23   24.18    3.16 
  -3  -8 -23   19.74    2.96 
   3   9 -22   32.87    4.74 
  -3  -9  22   38.00    3.95 
   3   9 -21   -0.39    1.78 
  -3  -9  21    3.16    1.78 
   3   9 -20    0.89    1.78 
  -3  -9  20    1.78    1.78 
   3   9 -19   11.35    3.16 
  -3  -9  19    8.19    1.97 
   3   9 -18    9.28    2.96 
  -3  -9  18   11.75    2.27 
   3   9 -17   40.67    4.44 
  -3  -9  17   36.13    3.16 
   3   9 -16   39.48    4.44 
  -3  -9  16   25.86    2.27 
   3   9 -15    1.48    1.88 
  -3  -9  15    8.49    1.88 
   3   9 -14   62.09    4.84 
  -3  -9  14   57.74    3.65 
   3   9 -13   62.19    4.54 
  -3  -9  13   58.34    3.45 
   3   9 -12   27.54    3.75 
  -3  -9  12   31.78    2.67 
   3   9 -11    3.95    2.57 
  -3  -9  11    8.09    1.78 
   3   9 -10   15.79    2.37 
  -3  -9  10   28.53    1.97 
   3   9  -9  140.96    7.21 
  -3  -9   9  152.70    4.64 
   3   9  -8  263.85   11.06 
  -3  -9   8  262.66    7.60 
   3   9  -7  324.75   12.93 
  -3  -9   7  345.48    9.67 
   3   9  -6    6.42    2.67 
  -3  -9   6   11.15    1.48 
   3   9  -5   78.37    4.84 
  -3  -9   5   91.50    3.45 
   3   9  -4  293.46   11.94 
  -3  -9   4  305.40   11.65 
   3   9  -3   54.98    4.94 
  -3  -9   3   47.38    3.06 
   3   9  -2    7.50    2.47 
  -3  -9   2    4.05    1.18 
   3   9  -1    1.88    1.18 
  -3  -9   1   -2.27    1.09 
   3   9   0    4.24    0.79 
  -3  -9   0    9.18    2.57 
   3   9   1    3.36    0.69 
  -3  -9  -1    4.54    0.89 
   3   9   2    6.81    0.89 
  -3  -9  -2    8.29    1.78 
   3   9   3   33.56    1.68 
   3   9   4  295.44    7.70 
  -3  -9  -4  300.27   11.94 
   3   9   5   97.03    4.74 
  -3  -9  -5   81.73    5.33 
   3   9   6   10.17    1.28 
  -3  -9  -6    1.97    1.78 
   3   9   7  326.33    8.88 
  -3  -9  -7  339.46    9.28 
   3   9   8  278.06    7.70 
  -3  -9  -8  249.24    7.50 
   3   9   9  120.82    3.85 
  -3  -9  -9  135.82    4.34 
   3   9  10   27.93    1.68 
  -3  -9 -10   26.36    2.67 
   3   9  11    3.16    0.79 
  -3  -9 -11   -1.28    1.28 
   3   9  12   28.13    3.06 
  -3  -9 -12   43.23    3.45 
   3   9  13   46.10    3.65 
  -3  -9 -13   58.04    2.37 
   3   9  14   30.40    2.86 
  -3  -9 -14   43.93    3.36 
   3   9  15   10.27    2.67 
  -3  -9 -15    4.64    1.09 
   3   9  16   26.95    3.36 
  -3  -9 -16   31.19    1.97 
   3   9  17   27.84    3.36 
  -3  -9 -17   38.79    2.17 
   3   9  18    6.22    2.86 
  -3  -9 -18    5.13    2.07 
   3   9  19    6.51    2.67 
  -3  -9 -19    8.29    1.68 
   3   9  20    2.47    2.47 
   3   9  21   16.09    3.26 
  -3  -9 -21    9.57    2.27 
   3   9  22   36.32    4.34 
  -3  -9 -22   35.44    3.85 
   3  10 -21   29.71    4.24 
  -3 -10  21   17.08    2.67 
   3  10 -20    1.78    1.97 
  -3 -10  20   10.46    2.27 
   3  10 -19   -0.99    1.78 
  -3 -10  19   -0.99    1.09 
   3  10 -18   -3.16    1.78 
  -3 -10  18    6.22    2.07 
   3  10 -17   -1.58    1.97 
  -3 -10  17    6.02    1.97 
   3  10 -16   34.25    3.75 
  -3 -10  16   50.84    3.65 
   3  10 -15    4.74    2.17 
  -3 -10  15   16.19    2.07 
   3  10 -14  120.13    6.81 
  -3 -10  14  116.48    6.02 
   3  10 -13   30.40    3.85 
  -3 -10  13   27.24    1.97 
   3  10 -12   28.63    3.55 
  -3 -10  12   21.81    2.07 
   3  10 -11   80.45    5.82 
  -3 -10  11   66.83    3.06 
   3  10 -10   19.74    3.45 
  -3 -10  10   24.97    2.07 
   3  10  -9  149.15    8.09 
  -3 -10   9  152.90    4.94 
  -3 -10   8  115.29    4.24 
   3  10  -7  234.14   10.36 
  -3 -10   7  219.82    6.32 
   3  10  -6   42.05    3.95 
  -3 -10   6   58.83    2.86 
   3  10  -5   64.46    4.64 
  -3 -10   5   61.00    2.57 
   3  10  -4   23.99    2.76 
  -3 -10   4   33.46    2.17 
   3  10  -3  102.46    5.73 
  -3 -10   3  102.66    3.55 
   3  10  -2   37.71    3.65 
  -3 -10   2   50.14    2.67 
   3  10  -1   51.13    3.95 
  -3 -10   1   46.20    2.37 
   3  10   0  193.67    5.43 
  -3 -10   0  183.20    5.82 
   3  10   1   53.80    2.07 
  -3 -10  -1   49.85    2.57 
   3  10   2   53.70    2.17 
  -3 -10  -2   46.69    3.26 
   3  10   3  101.47    3.45 
  -3 -10  -3  107.20    5.53 
   3  10   4   22.70    1.97 
  -3 -10  -4   20.33    2.47 
   3  10   5   78.08    3.06 
  -3 -10  -5   58.14    4.64 
   3  10   6   61.10    2.47 
  -3 -10  -6   60.80    3.85 
   3  10   7  220.42    6.12 
  -3 -10  -7  218.74    9.08 
   3  10   8  101.08    3.75 
  -3 -10  -8  130.30    7.01 
   3  10   9  175.31    5.43 
  -3 -10  -9  159.12    5.53 
   3  10  10   14.51    1.48 
  -3 -10 -10   18.56    1.58 
   3  10  11   68.60    2.76 
   3  10  12   36.03    3.55 
  -3 -10 -12   28.13    1.88 
   3  10  13   25.27    3.06 
  -3 -10 -13   31.98    1.88 
   3  10  14   90.91    5.92 
  -3 -10 -14  124.37    4.15 
   3  10  15    7.11    2.67 
  -3 -10 -15   10.27    1.38 
   3  10  16   61.00    4.94 
  -3 -10 -16   57.84    3.55 
   3  10  17    6.32    2.76 
  -3 -10 -17    5.82    1.58 
  -3 -10 -18    4.94    1.97 
   3  10  19    1.68    1.97 
  -3 -10 -19    3.55    1.48 
   3  10  20    3.36    2.17 
  -3 -10 -20   14.02    2.57 
   3  10  21   30.11    4.15 
  -3 -10 -21   33.26    3.75 
   3  11 -19   16.39    3.85 
  -3 -11  19   18.46    2.76 
   3  11 -18   25.27    3.95 
  -3 -11  18   16.88    2.67 
   3  11 -17    2.27    2.86 
  -3 -11  17    7.80    2.07 
   3  11 -16   10.07    3.36 
  -3 -11  16   20.83    2.17 
   3  11 -15    1.68    1.97 
  -3 -11  15    6.71    2.67 
   3  11 -14   16.19    2.57 
  -3 -11  14    9.87    2.37 
   3  11 -13   20.63    3.36 
  -3 -11  13   24.68    2.17 
   3  11 -12   39.38    4.44 
  -3 -11  12   30.60    2.27 
   3  11 -11   12.54    3.45 
  -3 -11  11   19.35    1.97 
   3  11 -10   25.76    3.85 
  -3 -11  10   14.41    1.88 
   3  11  -9   12.34    2.96 
  -3 -11   9   18.36    1.97 
   3  11  -8   24.08    3.75 
  -3 -11   8   20.24    1.88 
   3  11  -7   11.45    2.86 
  -3 -11   7    7.11    1.58 
   3  11  -6  110.36    6.61 
  -3 -11   6  106.51    3.95 
   3  11  -5   11.94    2.76 
  -3 -11   5   26.36    1.97 
   3  11  -4   28.92    3.16 
  -3 -11   4   30.30    2.17 
   3  11  -3   14.31    2.37 
  -3 -11   3   14.81    1.78 
   3  11  -2   41.06    3.65 
  -3 -11   2   41.26    2.37 
   3  11  -1   54.49    4.44 
  -3 -11   1   43.23    2.47 
   3  11   0   59.52    4.74 
  -3 -11   0   71.37    2.96 
   3  11   1   44.12    1.97 
  -3 -11  -1   58.73    4.05 
   3  11   2   46.59    2.07 
  -3 -11  -2   36.42    3.16 
   3  11   3   11.06    0.99 
   3  11   4   27.84    1.58 
  -3 -11  -4   38.99    3.06 
   3  11   5   24.58    1.68 
  -3 -11  -5   23.99    2.47 
   3  11   6  112.63    4.05 
  -3 -11  -6  100.88    5.53 
   3  11   8   10.07    1.88 
  -3 -11  -8    7.80    1.48 
   3  11   9   14.71    1.38 
  -3 -11  -9   20.04    2.57 
   3  11  10   15.20    1.38 
  -3 -11 -10    8.59    1.28 
   3  11  11   15.79    2.57 
  -3 -11 -11   16.39    1.68 
   3  11  12   38.40    3.16 
  -3 -11 -12   38.10    2.07 
   3  11  13   25.37    3.26 
  -3 -11 -13   17.47    2.57 
   3  11  14    6.51    2.17 
  -3 -11 -14    1.18    1.78 
   3  11  15    7.30    1.97 
  -3 -11 -15    8.79    2.07 
   3  11  16   23.79    3.16 
  -3 -11 -16   15.89    2.67 
   3  11  17    6.91    2.76 
  -3 -11 -17    5.03    1.97 
   3  11  18    8.98    2.86 
  -3 -11 -18   12.04    2.67 
   3  11  19   18.46    3.45 
  -3 -11 -19   17.96    2.86 
   3  12 -17   34.35    4.54 
  -3 -12  17   38.79    2.96 
   3  12 -16    7.01    3.06 
  -3 -12  16    0.20    1.68 
  -3 -12  15    6.32    1.78 
   3  12 -14    3.36    2.17 
  -3 -12  14    3.55    1.68 
   3  12 -13   27.74    4.24 
  -3 -12  13   28.43    2.37 
   3  12 -12   49.95    4.44 
  -3 -12  12   43.93    3.45 
   3  12 -11   58.53    4.74 
  -3 -12  11   46.29    2.76 
   3  12 -10   93.08    6.02 
  -3 -12  10  127.14    4.94 
   3  12  -9    6.71    3.45 
  -3 -12   9    6.12    1.58 
   3  12  -8   97.52    6.91 
  -3 -12   8   96.54    3.85 
   3  12  -7    3.36    2.67 
  -3 -12   7    3.55    1.58 
   3  12  -6   23.79    4.54 
  -3 -12   6   13.72    1.68 
  -3 -12   5   90.52    3.65 
   3  12  -4   99.10    6.12 
  -3 -12   4  108.88    3.95 
   3  12  -3    6.51    2.67 
  -3 -12   3   10.46    1.48 
   3  12  -2   17.37    3.16 
  -3 -12   2   10.17    1.38 
   3  12  -1   29.02    3.45 
  -3 -12   1   24.38    2.07 
   3  12   0   34.55    3.85 
  -3 -12   0   46.10    2.67 
   3  12   1   23.69    3.26 
  -3 -12  -1   17.47    1.58 
   3  12   2    5.33    2.17 
  -3 -12  -2   12.63    2.27 
   3  12   3    0.49    0.69 
  -3 -12  -3   -0.10    1.68 
   3  12   4   99.70    3.65 
  -3 -12  -4   95.06    5.33 
   3  12   5   90.02    3.26 
  -3 -12  -5   97.43    6.12 
   3  12   6   19.15    1.48 
  -3 -12  -6   10.56    1.88 
   3  12   7   -1.48    0.89 
  -3 -12  -7   -0.10    1.78 
   3  12   8   85.88    3.26 
  -3 -12  -8   94.37    4.05 
   3  12   9   16.58    1.48 
  -3 -12  -9   14.71    1.48 
   3  12  10  124.87    5.92 
  -3 -12 -10   92.49    5.53 
   3  12  11   41.36    3.45 
  -3 -12 -11   38.20    2.67 
   3  12  12   43.04    3.65 
  -3 -12 -12   35.54    3.75 
   3  12  13   41.36    3.95 
  -3 -12 -13   38.69    3.55 
   3  12  14    1.38    1.88 
  -3 -12 -14   11.75    2.37 
   3  12  15   12.14    2.67 
  -3 -12 -15    6.91    1.97 
   3  12  16    1.28    2.37 
  -3 -12 -16    5.82    2.37 
   3  12  17   35.04    4.15 
  -3 -12 -17   55.38    5.23 
   3  13 -15    7.40    2.96 
  -3 -13  15   -0.30    2.17 
   3  13 -14   39.09    5.03 
  -3 -13  14   35.34    2.86 
   3  13 -13    8.98    3.45 
  -3 -13  13   -0.49    1.18 
   3  13 -12   12.34    2.57 
  -3 -13  12    7.30    1.68 
   3  13 -11    1.48    3.45 
  -3 -13  11    9.38    1.48 
   3  13 -10   12.34    3.36 
  -3 -13  10    7.40    1.48 
   3  13  -9   82.32    6.71 
  -3 -13   9   49.65    2.86 
   3  13  -8    8.69    3.16 
  -3 -13   8   18.26    2.17 
   3  13  -7   15.00    3.06 
  -3 -13   7    6.42    1.78 
   3  13  -6   53.11    4.94 
  -3 -13   6   45.90    2.76 
   3  13  -5   -0.79    2.57 
  -3 -13   5   -0.89    1.58 
   3  13  -4   11.75    3.26 
  -3 -13   4   17.08    2.07 
   3  13  -3   46.00    4.54 
  -3 -13   3   61.00    3.26 
  -3 -13   2   -2.76    1.38 
  -3 -13   1    0.20    1.48 
   3  13   0   -0.20    2.47 
  -3 -13   0    0.30    1.48 
  -3 -13  -1   -0.89    1.78 
   3  13   2   17.47    2.96 
  -3 -13  -2   14.02    2.27 
   3  13   3   65.84    4.54 
  -3 -13  -3   49.26    3.85 
   3  13   4   11.75    2.96 
  -3 -13  -4   20.63    2.37 
   3  13   5    1.18    1.58 
  -3 -13  -5    3.65    2.07 
   3  13   6   44.32    3.55 
  -3 -13  -6   40.27    3.36 
   3  13   8   16.98    2.47 
  -3 -13  -8    9.28    1.38 
   3  13   9   57.05    4.74 
  -3 -13  -9   45.60    2.76 
   3  13  10    9.77    2.07 
  -3 -13 -10   12.34    2.67 
   3  13  11   13.62    2.27 
  -3 -13 -11   12.34    2.57 
   3  13  12    7.90    2.37 
  -3 -13 -12    4.54    2.07 
   3  13  13   12.63    2.86 
   3  13  14   40.57    3.75 
  -3 -13 -14   48.66    4.54 
   3  13  15   -1.68    2.07 
  -3 -13 -15    8.49    2.47 
   3  14 -12   16.58    4.24 
  -3 -14  12   11.55    1.88 
   3  14 -11    5.82    2.57 
  -3 -14  11   10.76    1.68 
   3  14 -10    2.37    3.36 
  -3 -14  10    2.47    1.48 
   3  14  -9   22.60    3.85 
  -3 -14   9   31.78    2.57 
   3  14  -8    6.42    2.67 
  -3 -14   8   12.14    2.07 
   3  14  -7   22.11    3.85 
  -3 -14   7   19.74    2.27 
   3  14  -6    2.47    2.86 
  -3 -14   6    7.70    1.58 
   3  14  -5   36.23    4.84 
  -3 -14   5   48.37    3.06 
   3  14  -4   27.14    4.15 
  -3 -14   4   21.02    2.96 
   3  14  -3    0.30    2.86 
  -3 -14   3    7.40    1.38 
   3  14  -2    5.03    2.86 
  -3 -14   2    5.53    1.38 
   3  14  -1   24.08    3.85 
  -3 -14   1   21.62    1.97 
   3  14   0   10.76    2.96 
  -3 -14   0    7.40    1.58 
   3  14   1   27.05    3.55 
  -3 -14  -1   12.93    1.88 
   3  14   2    1.78    2.37 
  -3 -14  -2    8.59    2.37 
   3  14   3   10.36    2.57 
  -3 -14  -3   13.13    2.67 
   3  14   4   22.31    2.86 
  -3 -14  -4   40.37    3.75 
   3  14   5   32.08    3.75 
  -3 -14  -5   33.66    3.75 
   3  14   6    9.87    2.27 
  -3 -14  -6   11.06    2.07 
  -3 -14  -7   16.68    2.27 
  -3 -14  -8   13.72    2.76 
  -3 -14  -9   40.08    4.15 
  -3 -14 -10    5.73    2.47 
  -3 -14 -11   18.36    3.16 
  -3 -14 -12   12.73    2.67 
  -3 -15   8   12.54    1.97 
   3  15  -7   92.49    7.21 
  -3 -15   7   76.01    4.05 
   3  15  -6   64.46    6.42 
  -3 -15   6   38.20    3.06 
   3  15  -5   10.07    3.85 
  -3 -15   5   -0.79    2.17 
   3  15  -4   15.20    3.95 
  -3 -15   4    5.13    1.28 
   3  15  -3   20.14    3.85 
  -3 -15   3    8.69    1.97 
   3  15  -2    2.47    2.86 
  -3 -15   2    5.82    1.88 
   3  15  -1   32.67    4.24 
  -3 -15   1   17.37    2.17 
   3  15   0   20.04    3.85 
  -3 -15   0    7.70    2.47 
   3  15   1   34.25    4.44 
  -3 -15  -1   16.48    3.06 
   3  15   2    4.94    2.47 
  -3 -15  -2   11.25    2.57 
   3  15   3   15.40    2.86 
  -3 -15  -3   20.24    2.86 
   3  15   4    1.18    1.48 
  -3 -15  -4   11.15    2.37 
   3  15   5    2.47    1.78 
  -3 -15  -5    0.39    1.78 
  -3 -15  -7   69.98    6.51 
  -3 -15  -8   30.40    3.55 
   4 -15  -6    4.94    1.68 
   4 -15  -5   10.76    3.06 
   4 -15  -4   36.03    4.24 
   4 -15  -3   13.72    3.55 
   4 -15  -2   -1.09    2.86 
   4 -15  -1   10.17    3.26 
   4 -15   0   16.19    3.45 
  -4  15   0   20.83    3.45 
  -4  15  -1    5.73    3.45 
   4 -15   2    9.77    2.96 
  -4  15  -2   11.35    2.67 
   4 -15   3    5.92    2.96 
  -4  15  -3    7.21    3.45 
   4 -15   4   36.62    3.75 
  -4  15  -4   23.49    3.95 
   4 -15   6   10.27    3.55 
   4 -14 -11   -0.69    1.48 
  -4  14  11   11.85    2.76 
  -4  14  10    1.68    1.48 
   4 -14  -9   15.79    3.26 
  -4  14   9    5.13    1.78 
   4 -14  -8   22.70    3.75 
   4 -14  -7   19.25    1.78 
   4 -14  -6   38.69    4.15 
   4 -14  -4   21.81    3.26 
   4 -14  -3   20.63    3.65 
   4 -14  -2   -0.20    2.57 
   4 -14  -1   -4.05    2.37 
   4 -14   0   14.12    3.16 
   4 -14   1    0.99    1.78 
   4 -14   2   -0.59    1.58 
   4 -14   3   11.75    3.16 
   4 -14   4    1.78    2.57 
   4 -14   5    4.94    3.16 
  -4  14  -5   -3.55    1.88 
   4 -14   6   19.15    3.26 
  -4  14  -6   28.13    4.24 
   4 -14   7   30.20    3.36 
  -4  14  -7   19.45    3.85 
   4 -14   8   16.48    3.85 
  -4  14  -8   21.72    4.34 
   4 -14   9    9.87    2.27 
  -4  14  -9    0.99    3.16 
   4 -14  10   17.87    3.55 
  -4  14 -10    3.95    3.45 
   4 -14  11    0.99    2.86 
  -4  14 -11    4.64    3.06 
   4 -13 -14    7.30    2.17 
  -4  13  14    4.15    2.37 
  -4  13  13   11.25    2.76 
   4 -13 -12   -3.85    2.37 
  -4  13  12    2.57    2.27 
   4 -13 -11    6.12    2.47 
  -4  13  11   21.72    3.26 
   4 -13 -10   19.94    3.55 
   4 -13  -9   52.71    4.44 
   4 -13  -8    2.07    1.88 
   4 -13  -7    9.77    2.07 
   4 -13  -6   14.12    2.96 
   4 -13  -5   17.47    2.67 
   4 -13  -4   26.45    3.75 
   4 -13  -3   20.83    3.36 
   4 -13  -2   25.47    3.36 
   4 -13  -1   20.14    3.16 
   4 -13   0   18.36    2.86 
   4 -13   1   31.49    3.36 
   4 -13   2   23.49    3.26 
   4 -13   3   13.42    2.76 
   4 -13   4   18.56    2.76 
   4 -13   5   12.73    3.36 
   4 -13   6   28.13    3.85 
   4 -13   7   21.12    2.86 
  -4  13  -8    2.96    2.27 
   4 -13   9   21.12    3.16 
  -4  13  -9   23.49    3.95 
   4 -13  10   35.34    4.34 
  -4  13 -10   26.95    3.95 
   4 -13  11   14.12    2.86 
   4 -13  12   11.15    3.06 
  -4  13 -12   30.11    4.54 
   4 -13  13   29.12    3.95 
  -4  13 -13   19.94    4.34 
   4 -13  14    2.96    2.76 
  -4  13 -14   11.25    3.16 
   4 -12 -16    3.75    2.07 
  -4  12  16   20.43    3.26 
   4 -12 -15  129.80    9.28 
  -4  12  15  122.30    8.59 
   4 -12 -14    5.53    2.37 
  -4  12  14    3.55    1.88 
   4 -12 -13    1.09    2.27 
   4 -12 -12   10.66    2.17 
   4 -12 -11   21.81    3.45 
   4 -12 -10   -4.54    1.88 
   4 -12  -9   17.08    2.76 
   4 -12  -8   12.83    2.76 
   4 -12  -7   22.11    2.27 
   4 -12  -6    9.97    2.76 
   4 -12  -5    8.09    2.86 
   4 -12  -4   78.57    4.84 
   4 -12  -3   -2.27    2.27 
   4 -12  -2    4.34    1.88 
   4 -12  -1   21.12    3.06 
   4 -12   0   53.70    3.95 
   4 -12   1   20.14    3.26 
   4 -12   2    8.69    2.27 
   4 -12   3   15.89    3.26 
   4 -12   4   59.03    4.44 
   4 -12   5   11.15    3.26 
   4 -12   6    5.03    2.67 
   4 -12   7   18.26    2.67 
   4 -12   8    9.48    2.17 
   4 -12   9    8.79    2.67 
   4 -12  10    1.78    1.68 
   4 -12  11   40.87    4.64 
  -4  12 -11   19.35    3.26 
   4 -12  12   16.39    2.67 
   4 -12  13    0.89    1.88 
  -4  12 -13    9.38    3.36 
   4 -12  14   23.89    3.26 
  -4  12 -14   12.73    3.26 
   4 -12  15  134.93    9.38 
  -4  12 -15  140.56   10.07 
   4 -12  16   13.03    3.26 
  -4  12 -16   10.27    3.45 
   4 -11 -18    6.51    2.76 
  -4  11  18   16.39    3.16 
   4 -11 -17   32.08    3.75 
  -4  11  17   18.36    3.16 
   4 -11 -16   14.02    2.37 
  -4  11  16   16.58    3.45 
   4 -11 -15    5.03    2.17 
  -4  11  15   -3.55    2.17 
   4 -11 -14   21.81    3.26 
   4 -11 -13    8.09    1.97 
   4 -11 -12   23.30    3.26 
   4 -11 -11   88.05    5.53 
   4 -11 -10   15.30    2.86 
   4 -11  -9   15.20    2.37 
   4 -11  -8   42.54    3.75 
   4 -11  -7   13.13    2.86 
  -4  11   7   11.35    2.76 
   4 -11  -6    8.79    2.57 
  -4  11   6    9.87    2.67 
   4 -11  -5    1.48    2.17 
  -4  11   5    2.07    2.27 
   4 -11  -4  114.01    6.12 
  -4  11   4   89.63    5.53 
   4 -11  -3   19.84    2.67 
  -4  11   3    6.12    1.88 
   4 -11  -2    9.18    1.97 
  -4  11   2    1.68    1.68 
   4 -11  -1   74.03    4.84 
   4 -11   0   61.00    4.44 
   4 -11   1   59.72    4.15 
   4 -11   2   16.68    2.67 
   4 -11   3   10.17    2.27 
   4 -11   4  102.95    5.43 
   4 -11   5    2.57    2.57 
   4 -11   6    8.19    2.57 
   4 -11   7   12.73    2.57 
   4 -11   8   47.18    4.44 
   4 -11   9    9.18    1.97 
   4 -11  10   10.96    2.67 
   4 -11  11   58.73    4.64 
   4 -11  12   11.55    2.76 
  -4  11 -12   23.59    3.36 
   4 -11  13   14.51    2.57 
  -4  11 -13    3.36    3.06 
   4 -11  14   21.02    2.86 
  -4  11 -14    6.32    2.37 
   4 -11  15    1.18    1.97 
  -4  11 -15    4.05    2.76 
   4 -11  16    8.19    2.27 
  -4  11 -16    9.67    2.67 
   4 -11  17   20.33    3.26 
  -4  11 -17   22.60    4.34 
   4 -11  18    2.57    2.37 
  -4  10  20    7.90    3.36 
   4 -10 -19    2.27    1.68 
  -4  10  19    1.97    2.67 
   4 -10 -18   12.24    2.27 
  -4  10  18   14.31    3.45 
   4 -10 -17   16.88    2.96 
  -4  10  17    2.17    2.86 
   4 -10 -16   30.11    3.36 
   4 -10 -15   39.29    3.65 
   4 -10 -14   33.66    3.16 
  -4  10  14   35.54    3.36 
   4 -10 -13   14.21    2.76 
  -4  10  13   16.68    2.27 
  -4  10  12   92.00    5.03 
   4 -10 -11   27.84    3.36 
  -4  10  11   37.61    2.96 
   4 -10 -10   17.37    2.96 
  -4  10  10   17.08    2.57 
   4 -10  -9   10.27    2.37 
  -4  10   9   14.21    2.37 
   4 -10  -8   83.41    3.55 
  -4  10   8   74.13    4.54 
   4 -10  -7    9.08    1.68 
  -4  10   7    5.33    2.27 
   4 -10  -6  168.69    9.77 
  -4  10   6  179.26    8.79 
   4 -10  -5    8.29    0.89 
  -4  10   5    6.51    2.47 
   4 -10  -4   47.48    3.65 
  -4  10   4   54.78    4.44 
   4 -10  -3   50.44    4.44 
   4 -10  -2  112.73    3.95 
  -4  10   2  123.98    7.11 
   4 -10  -1   31.98    1.68 
  -4  10   1   45.60    4.15 
   4 -10   0    8.69    2.67 
  -4  10   0    0.69    2.17 
   4 -10   1   29.42    3.06 
  -4  10  -1   18.06    2.76 
   4 -10   2  116.87    6.02 
  -4  10  -2  130.10    6.71 
   4 -10   3   37.81    3.45 
  -4  10  -3   38.00    3.75 
   4 -10   4   64.75    4.34 
   4 -10   5   12.04    3.26 
   4 -10   6  185.28    8.29 
   4 -10   7    5.53    1.97 
   4 -10   8   79.56    4.94 
   4 -10   9   34.15    3.45 
   4 -10  10   12.34    2.37 
   4 -10  11   36.23    2.86 
   4 -10  12   76.10    5.13 
   4 -10  13    7.60    2.07 
   4 -10  14   33.76    3.65 
  -4  10 -14   35.24    3.95 
   4 -10  15   41.16    3.65 
  -4  10 -15   30.80    4.05 
   4 -10  16   46.29    4.24 
  -4  10 -16   61.89    5.73 
   4 -10  17   14.21    2.57 
  -4  10 -17   14.61    3.16 
   4 -10  18   18.26    3.55 
  -4  10 -18   31.09    4.54 
   4 -10  19    2.07    2.86 
  -4  10 -19   15.50    3.65 
   4 -10  20    4.94    2.96 
  -4  10 -20   18.75    3.65 
   4  -9 -21    2.86    2.07 
   4  -9 -20    3.36    1.68 
  -4   9  20   -1.97    2.67 
   4  -9 -19   17.67    2.76 
   4  -9 -18   58.83    5.03 
  -4   9  18   69.98    5.73 
   4  -9 -17   40.77    3.55 
   4  -9 -16   14.51    2.57 
   4  -9 -15   20.93    2.86 
  -4   9  15   12.24    1.88 
   4  -9 -14   13.42    2.67 
  -4   9  14   13.33    1.97 
   4  -9 -13    7.21    1.88 
  -4   9  13   17.96    2.37 
   4  -9 -12    4.94    2.07 
  -4   9  12   -1.09    1.48 
   4  -9 -11   66.63    4.24 
  -4   9  11   56.66    3.75 
   4  -9 -10   33.96    3.06 
  -4   9  10   42.84    3.26 
   4  -9  -9   60.41    3.95 
  -4   9   9   60.21    4.15 
   4  -9  -8   24.97    2.07 
  -4   9   8   11.75    2.27 
   4  -9  -7   39.09    2.27 
  -4   9   7   47.97    3.65 
   4  -9  -6    4.74    0.39 
  -4   9   6    9.48    2.37 
   4  -9  -5   91.90    2.86 
  -4   9   5   91.90    5.13 
   4  -9  -4   13.13    0.89 
  -4   9   4   20.73    2.37 
   4  -9  -3   86.07    2.86 
  -4   9   3   63.77    4.24 
   4  -9  -2   26.95    1.68 
  -4   9   2   27.24    2.76 
   4  -9  -1  108.38    3.55 
  -4   9   1  123.29    6.51 
   4  -9   0   66.83    2.67 
  -4   9   0   57.15    4.24 
   4  -9   1  123.48    3.95 
  -4   9  -1   99.00    6.22 
   4  -9   2   26.06    2.76 
  -4   9  -2   28.23    2.86 
   4  -9   3   72.75    4.34 
  -4   9  -3   72.25    4.54 
   4  -9   5  105.12    5.23 
  -4   9  -5   81.43    3.16 
   4  -9   6    7.40    2.17 
  -4   9  -6    3.65    0.89 
   4  -9   7   35.44    2.96 
  -4   9  -7   35.34    2.07 
   4  -9   8   10.07    1.78 
   4  -9   9   74.23    4.54 
   4  -9  10   47.68    3.75 
   4  -9  11   74.13    4.44 
   4  -9  12    4.84    2.47 
   4  -9  13   16.48    2.47 
   4  -9  14    9.38    2.47 
   4  -9  15   22.31    3.36 
  -4   9 -15   26.65    3.16 
   4  -9  16   27.05    3.26 
  -4   9 -16   19.54    3.55 
   4  -9  17   43.04    3.75 
  -4   9 -17   62.78    5.43 
   4  -9  18   46.20    4.54 
  -4   9 -18   60.51    5.63 
   4  -9  19   20.14    3.55 
  -4   9 -19    4.84    2.76 
   4  -9  20    1.48    1.97 
  -4   9 -20   -0.30    2.67 
   4  -9  21    5.92    2.67 
  -4   9 -21    5.82    2.86 
   4  -8 -23   -2.37    1.58 
   4  -8 -22   21.42    2.86 
  -4   8  22   23.30    3.55 
   4  -8 -21   16.39    2.76 
  -4   8  21   18.36    3.75 
   4  -8 -20   20.73    3.06 
  -4   8  20   13.82    2.67 
   4  -8 -19    6.12    2.07 
  -4   8  19    4.34    2.57 
   4  -8 -18   34.84    3.85 
   4  -8 -17  105.32    5.63 
   4  -8 -16    2.57    2.17 
  -4   8  16    1.38    1.09 
   4  -8 -15   50.54    3.65 
  -4   8  15   46.29    3.06 
   4  -8 -14   40.57    3.55 
  -4   8  14   52.12    3.75 
   4  -8 -13   19.15    2.37 
  -4   8  13   29.32    2.47 
   4  -8 -12   28.82    3.45 
  -4   8  12   36.13    2.86 
   4  -8 -11    8.79    2.17 
  -4   8  11    5.33    1.78 
   4  -8 -10   40.37    3.36 
  -4   8  10   46.39    3.26 
  -4   8   9    1.97    1.48 
   4  -8  -8   27.54    2.96 
  -4   8   8   31.88    2.67 
   4  -8  -7   23.79    2.17 
  -4   8   7   29.22    2.76 
   4  -8  -6   21.52    0.89 
  -4   8   6   16.68    2.37 
   4  -8  -5  123.09    3.55 
  -4   8   5  143.72    6.71 
   4  -8  -4   43.43    1.68 
  -4   8   4   36.13    3.06 
   4  -8  -3  223.87    6.12 
  -4   8   3  237.10    9.67 
   4  -8  -2   93.48    3.26 
  -4   8   2   80.55    4.74 
   4  -8  -1  168.79    4.84 
  -4   8   1  171.65    7.80 
   4  -8   0   22.31    1.38 
  -4   8   0   21.02    2.86 
   4  -8   1  159.41    4.64 
  -4   8  -1  196.92    8.49 
   4  -8   2   80.55    3.16 
  -4   8  -2   91.80    5.33 
   4  -8   3  219.53    8.98 
  -4   8  -3  228.31    9.48 
   4  -8   4   45.60    3.36 
  -4   8  -4   36.13    1.78 
   4  -8   5  145.10    6.32 
  -4   8  -5  135.53    4.64 
   4  -8   6   21.62    2.57 
  -4   8  -6   22.41    1.68 
   4  -8   7   15.20    1.88 
  -4   8  -7   20.24    1.58 
   4  -8   8   38.40    3.45 
  -4   8  -8   33.86    3.55 
   4  -8   9    8.09    2.17 
  -4   8  -9   -0.49    1.48 
   4  -8  10   48.86    3.26 
   4  -8  11    2.27    1.97 
   4  -8  12   17.08    2.47 
   4  -8  13   21.62    2.76 
   4  -8  14   53.11    4.05 
   4  -8  15   55.57    4.34 
   4  -8  16    4.15    2.27 
  -4   8 -16   -4.94    1.68 
   4  -8  17   80.35    5.63 
   4  -8  18   29.51    2.07 
  -4   8 -18   36.23    3.95 
   4  -8  19   16.58    3.16 
  -4   8 -19    0.20    2.47 
   4  -8  20   23.49    3.06 
  -4   8 -20   12.04    3.26 
   4  -8  21    2.27    2.47 
  -4   8 -21   18.06    3.45 
   4  -8  22   28.13    3.85 
  -4   8 -22   32.38    4.05 
   4  -7 -23    5.53    2.67 
  -4   7  23    8.39    2.76 
   4  -7 -21   14.51    2.76 
  -4   7  21   22.80    3.45 
   4  -7 -20    7.11    2.37 
  -4   7  20   -4.94    1.68 
   4  -7 -18   11.75    2.57 
   4  -7 -17    0.99    1.58 
  -4   7  17    2.17    1.09 
  -4   7  16    9.08    1.97 
   4  -7 -15   12.83    2.47 
  -4   7  15    3.85    1.28 
   4  -7 -14  127.14    5.82 
  -4   7  14  144.61    6.12 
   4  -7 -13   18.75    2.57 
  -4   7  13   16.09    1.88 
   4  -7 -12    9.57    2.37 
  -4   7  12   16.09    1.88 
   4  -7 -11  162.08    7.01 
  -4   7  11  170.17    6.91 
   4  -7 -10   32.28    2.86 
  -4   7  10   24.58    2.47 
   4  -7  -9   18.36    1.97 
  -4   7   9    7.80    1.58 
   4  -7  -8   36.42    2.76 
  -4   7   8   38.79    2.96 
   4  -7  -7  122.10    4.05 
  -4   7   7  122.50    6.32 
   4  -7  -6  149.35    3.45 
  -4   7   6  156.16    6.81 
   4  -7  -5   12.54    0.79 
  -4   7   5   11.75    1.88 
   4  -7  -4  197.91    5.03 
  -4   7   4  190.21    8.09 
   4  -7  -3   74.62    2.37 
  -4   7   3   78.28    4.24 
   4  -7  -2  201.96    5.33 
  -4   7   2  192.09    7.80 
   4  -7  -1  356.24    8.88 
  -4   7   1  348.74   13.03 
   4  -7   0   87.95    2.86 
  -4   7   0   90.52    4.64 
   4  -7   1  382.89    9.97 
  -4   7  -1  365.81   14.51 
   4  -7   2  196.23    5.53 
  -4   7  -2  180.93    8.09 
   4  -7   3   68.01    2.57 
  -4   7  -3   66.13    2.86 
   4  -7   4  208.97    8.29 
  -4   7  -4  199.10    5.82 
   4  -7   5    4.44    1.78 
  -4   7  -5    7.90    1.18 
   4  -7   6  152.70    6.71 
  -4   7  -6  168.20    5.33 
   4  -7   7  125.85    6.22 
  -4   7  -7  119.34    3.75 
   4  -7   8   34.94    2.76 
  -4   7  -8   32.67    1.88 
   4  -7   9    9.08    1.58 
  -4   7  -9    0.49    1.88 
   4  -7  10   28.72    2.86 
  -4   7 -10   20.93    2.96 
   4  -7  11  202.45    8.39 
   4  -7  12   17.27    2.17 
   4  -7  13   12.54    2.27 
   4  -7  14  120.92    6.12 
   4  -7  15    8.79    1.48 
   4  -7  16   11.65    1.38 
   4  -7  17    7.90    1.28 
  -4   7 -17    7.40    2.67 
   4  -7  18   19.54    1.97 
  -4   7 -18    7.80    1.97 
   4  -7  19   39.19    2.27 
  -4   7 -19   49.55    4.54 
   4  -7  20    4.74    1.28 
  -4   7 -20    6.22    2.67 
   4  -7  21    3.85    1.38 
  -4   7 -21   11.06    2.67 
   4  -7  22   59.42    5.23 
  -4   7 -22   60.51    4.94 
   4  -7  23    4.24    3.06 
  -4   7 -23   14.71    3.36 
   4  -6 -24    6.12    2.67 
  -4   6  24   -0.10    1.97 
   4  -6 -23   -3.95    2.17 
  -4   6  23    3.45    2.57 
   4  -6 -22   -1.38    1.28 
  -4   6  22    3.75    2.96 
   4  -6 -21    8.09    1.68 
  -4   6  21   -2.76    2.57 
   4  -6 -20    4.54    1.68 
  -4   6  20    0.10    1.88 
   4  -6 -19   15.10    2.47 
   4  -6 -18   34.84    2.96 
   4  -6 -17   27.93    2.57 
  -4   6  17   23.49    1.97 
   4  -6 -16   36.92    3.45 
  -4   6  16   26.36    2.07 
   4  -6 -15   58.93    3.75 
  -4   6  15   54.98    3.16 
   4  -6 -14   -3.55    1.28 
  -4   6  14   -1.48    1.09 
   4  -6 -13  267.70   10.17 
  -4   6  13  226.93    9.67 
   4  -6 -12   45.90    2.96 
  -4   6  12   41.46    2.67 
   4  -6 -11   87.55    4.34 
  -4   6  11  107.20    5.03 
   4  -6 -10  214.79    8.29 
  -4   6  10  218.15    8.88 
   4  -6  -9   99.20    4.94 
  -4   6   9   98.31    4.64 
   4  -6  -8  115.39    5.43 
  -4   6   8  111.44    5.03 
   4  -6  -7   30.20    1.58 
  -4   6   7   37.61    2.86 
   4  -6  -6  124.27    2.86 
  -4   6   6  131.58    6.02 
   4  -6  -5  200.58    4.34 
  -4   6   5  216.96    9.28 
   4  -6  -4  176.89    4.54 
  -4   6   4  205.12    8.19 
   4  -6  -3  696.29   16.48 
  -4   6   3  678.72   23.89 
   4  -6  -2    6.12    0.79 
  -4   6   2    4.24    1.28 
   4  -6  -1   81.53    2.57 
  -4   6   1   90.12    4.74 
   4  -6   0  216.17    6.12 
  -4   6   0  202.45    8.39 
   4  -6   1   75.51    2.67 
  -4   6  -1   86.57    4.54 
   4  -6   2    4.24    0.79 
  -4   6  -2    9.18    1.58 
   4  -6   3  762.53   19.25 
  -4   6  -3  722.75   17.96 
   4  -6   4  174.62    5.13 
  -4   6  -4  178.07    5.33 
   4  -6   5  216.47    8.59 
  -4   6  -5  227.03    6.12 
   4  -6   6  142.34    5.82 
  -4   6  -6  138.39    4.54 
   4  -6   7   32.28    2.37 
  -4   6  -7   31.69    1.68 
  -4   6  -8   92.59    3.45 
   4  -6   9  127.53    6.02 
  -4   6  -9  117.46    5.82 
   4  -6  10  232.95    8.98 
  -4   6 -10  228.71   10.27 
   4  -6  11   95.65    5.33 
  -4   6 -11  103.94    5.73 
   4  -6  12   35.63    1.78 
   4  -6  13  245.19    7.40 
   4  -6  14    0.59    0.89 
   4  -6  15   56.86    2.57 
   4  -6  16   30.99    1.97 
   4  -6  17   27.14    2.07 
  -4   6 -17   43.93    3.85 
   4  -6  18   33.76    2.17 
   4  -6  19   15.60    1.78 
  -4   6 -19   12.54    2.57 
   4  -6  20    3.45    1.38 
  -4   6 -20    7.11    1.88 
   4  -6  21    2.76    1.38 
  -4   6 -21    2.17    2.37 
   4  -6  22    0.39    1.09 
  -4   6 -22    6.22    2.27 
   4  -6  23    0.00    1.18 
  -4   6 -23    3.06    2.17 
   4  -6  24    5.92    1.38 
   4  -5 -25   36.03    4.05 
  -4   5  25   44.02    4.94 
   4  -5 -24    8.00    2.96 
  -4   5  24   18.46    4.24 
   4  -5 -23   28.23    3.55 
  -4   5  23   24.28    4.15 
   4  -5 -22   22.11    2.96 
  -4   5  22   18.36    2.96 
   4  -5 -21    6.91    1.78 
  -4   5  21   16.48    2.47 
   4  -5 -20    7.50    2.37 
  -4   5  20   13.92    3.06 
   4  -5 -19   35.04    3.26 
   4  -5 -18   94.56    4.94 
  -4   5  18   84.20    4.05 
   4  -5 -17   57.74    3.95 
  -4   5  17   48.07    2.76 
  -4   5  16   32.18    2.17 
   4  -5 -15   11.25    0.99 
  -4   5  15   11.06    1.58 
   4  -5 -14  207.78    6.12 
  -4   5  14  224.07    8.39 
   4  -5 -13   89.43    3.06 
  -4   5  13   94.96    4.44 
   4  -5 -12   45.80    2.86 
  -4   5  12   49.55    2.67 
   4  -5 -11   45.70    2.47 
   4  -5 -10   91.31    4.05 
  -4   5  10   71.47    3.36 
   4  -5  -9   68.21    3.45 
  -4   5   9   72.35    3.55 
   4  -5  -8  183.89    7.11 
  -4   5   8  177.48    7.01 
   4  -5  -7   22.11    1.18 
  -4   5   7   15.89    1.18 
   4  -5  -6  131.97    2.86 
  -4   5   6  135.82    4.05 
   4  -5  -5    6.32    0.49 
  -4   5   5    5.13    0.89 
   4  -5  -4  154.87    3.45 
  -4   5   4  163.76    4.54 
   4  -5  -3   31.29    1.28 
  -4   5   3   28.92    1.78 
   4  -5  -2  378.94    9.57 
  -4   5   2  370.65    9.87 
   4  -5  -1  106.61    3.16 
  -4   5   1  107.20    3.36 
   4  -5   0  942.08   23.79 
  -4   5   0  914.14   22.90 
   4  -5   1   96.04    3.06 
  -4   5  -1  100.29    3.26 
   4  -5   2  411.91   10.36 
  -4   5  -2  409.05   17.27 
   4  -5   3   29.81    1.38 
  -4   5  -3   27.44    1.38 
   4  -5   4  186.66    4.94 
  -4   5  -4  171.95    5.13 
   4  -5   5    3.85    0.79 
  -4   5  -5    6.12    0.89 
   4  -5   6  131.48    5.53 
  -4   5  -6  131.09    4.15 
   4  -5   7   14.02    1.68 
  -4   5  -7   13.72    1.09 
   4  -5   8  168.69    7.01 
  -4   5  -8  170.17    5.33 
   4  -5   9   82.42    4.15 
  -4   5  -9   97.62    4.94 
   4  -5  10   79.86    2.76 
  -4   5 -10   73.83    4.05 
   4  -5  11   47.38    2.07 
  -4   5 -11   46.39    3.16 
   4  -5  12   46.79    2.27 
  -4   5 -12   47.97    3.45 
   4  -5  13   98.22    3.55 
   4  -5  14  237.00    6.81 
   4  -5  15    7.80    1.28 
   4  -5  16   28.13    1.88 
   4  -5  17   46.20    2.37 
   4  -5  18   77.59    3.16 
  -4   5 -18   77.98    4.84 
   4  -5  19   30.40    2.07 
  -4   5 -19   27.64    2.67 
   4  -5  20   11.06    1.48 
  -4   5 -20    8.39    2.17 
   4  -5  21   23.20    2.07 
  -4   5 -21   20.14    2.67 
   4  -5  22   16.09    1.88 
  -4   5 -22   13.82    2.37 
   4  -5  23   22.31    2.17 
  -4   5 -23   35.54    3.75 
   4  -5  24   18.66    1.78 
   4  -5  25   33.66    2.86 
   4  -4 -25    8.19    2.17 
  -4   4  25    8.39    2.57 
   4  -4 -24   35.44    3.85 
  -4   4  24   43.33    4.44 
   4  -4 -23    3.06    2.27 
  -4   4  23    4.05    2.86 
   4  -4 -22   30.40    2.76 
  -4   4  22   44.22    4.64 
   4  -4 -21   17.47    2.47 
  -4   4  21   22.70    3.55 
   4  -4 -20   32.77    2.86 
  -4   4  20   50.05    4.54 
   4  -4 -19   43.63    3.45 
   4  -4 -18   12.54    2.07 
  -4   4  18   14.21    1.38 
   4  -4 -17   40.57    2.86 
  -4   4  17   49.95    3.06 
   4  -4 -16   15.10    1.97 
  -4   4  16   21.91    0.99 
   4  -4 -15   89.63    4.84 
  -4   4  15  110.06    2.47 
   4  -4 -14   21.81    2.27 
  -4   4  14   15.50    0.59 
   4  -4 -13   28.33    1.48 
  -4   4  13   29.12    0.79 
   4  -4 -12  212.52    6.02 
  -4   4  12  207.78    4.05 
   4  -4 -11  173.92    4.64 
  -4   4  11  177.28    5.73 
   4  -4 -10   52.81    2.07 
  -4   4  10   53.50    1.58 
   4  -4  -9   56.36    3.16 
  -4   4   9   49.35    1.28 
   4  -4  -8   56.56    2.07 
  -4   4   8   65.35    1.68 
   4  -4  -7  106.21    3.26 
  -4   4   7  111.74    2.57 
   4  -4  -6  180.54    3.75 
  -4   4   6  195.44    4.24 
   4  -4  -5  161.29    3.06 
  -4   4   5  162.47    3.65 
   4  -4  -4  105.72    2.27 
  -4   4   4   97.52    2.27 
   4  -4  -3  406.19    8.29 
  -4   4   3  384.96    7.70 
   4  -4  -2  398.19    7.80 
  -4   4   2  397.01    8.00 
   4  -4  -1  306.98    6.32 
  -4   4   1  302.15    7.50 
   4  -4   0   -0.20    0.59 
  -4   4   0    1.48    0.49 
   4  -4   1  337.19    7.11 
  -4   4  -1  300.27    6.42 
   4  -4   2  457.91    9.48 
  -4   4  -2  454.26    8.19 
   4  -4   3  431.16   10.66 
  -4   4  -3  411.62    7.21 
   4  -4   4   94.86    2.96 
  -4   4  -4   96.54    2.17 
   4  -4   5  189.62    5.03 
  -4   4  -5  164.35    5.03 
   4  -4   6  187.15    5.03 
  -4   4  -6  179.16    5.03 
   4  -4   7  101.57    4.24 
  -4   4  -7  104.93    3.45 
   4  -4   8   60.90    2.27 
  -4   4  -8   58.93    2.27 
   4  -4   9   54.29    2.17 
  -4   4  -9   46.00    2.96 
   4  -4  10   56.95    2.07 
  -4   4 -10   44.62    3.06 
   4  -4  11  184.98    5.23 
  -4   4 -11  145.50    6.12 
   4  -4  12  234.93    6.42 
  -4   4 -12  238.18    9.77 
   4  -4  13   22.70    1.68 
   4  -4  14   17.57    1.48 
   4  -4  15  108.88    3.65 
   4  -4  17   44.81    2.37 
   4  -4  18   10.86    1.68 
  -4   4 -18    8.09    1.97 
   4  -4  19   59.13    2.67 
  -4   4 -19   55.38    4.24 
   4  -4  20   39.68    2.57 
  -4   4 -20   53.40    4.05 
   4  -4  21   17.37    1.88 
  -4   4 -21   14.61    2.96 
   4  -4  22   28.63    2.27 
  -4   4 -22   13.52    2.37 
   4  -4  23    8.29    1.68 
   4  -4  24   50.64    3.16 
   4  -4  25    9.87    1.88 
   4  -3 -26   45.60    4.34 
  -4   3  26   27.84    4.34 
   4  -3 -25   12.44    2.17 
  -4   3  25   13.23    3.06 
   4  -3 -24   11.15    2.57 
  -4   3  24   27.64    3.95 
   4  -3 -23   16.29    2.47 
  -4   3  23   13.03    3.26 
   4  -3 -22   15.89    2.76 
  -4   3  22   11.85    2.86 
   4  -3 -21   11.35    2.07 
  -4   3  21   15.79    3.36 
   4  -3 -20  123.48    5.73 
   4  -3 -19   22.11    1.97 
  -4   3  19   13.42    1.48 
   4  -3 -18   22.11    2.67 
  -4   3  18   19.05    1.09 
   4  -3 -17   33.66    3.16 
  -4   3  17   31.69    1.38 
   4  -3 -16  453.47   16.29 
  -4   3  16  435.60    8.79 
   4  -3 -15   28.63    2.57 
  -4   3  15   38.89    1.48 
   4  -3 -14   32.18    2.96 
  -4   3  14   48.96    2.27 
   4  -3 -13  388.62   10.07 
  -4   3  13  381.11    9.28 
   4  -3 -12  202.06    5.73 
  -4   3  12  204.23    3.95 
   4  -3 -11  251.51    6.91 
  -4   3  11  258.72    4.94 
   4  -3 -10   30.70    1.68 
  -4   3  10   30.30    1.09 
   4  -3  -9  158.92    4.34 
  -4   3   9  145.30    3.36 
   4  -3  -8  381.21    9.87 
  -4   3   8  395.33   14.02 
   4  -3  -7   69.29    2.17 
  -4   3   7   74.23    1.88 
   4  -3  -6   84.49    1.97 
  -4   3   6   76.01    1.78 
   4  -3  -5  138.88    2.57 
  -4   3   5  137.99    3.75 
   4  -3  -4  225.55    4.05 
  -4   3   4  208.57    4.44 
   4  -3  -3  460.38    9.08 
  -4   3   3  444.68    8.69 
   4  -3  -2  185.18    4.05 
  -4   3   2  179.45    3.85 
   4  -3  -1  649.11   12.73 
  -4   3   1  634.20   12.24 
   4  -3   0 1734.21   32.87 
  -4   3   0 1661.37   31.49 
   4  -3   1  709.03   13.82 
  -4   3  -1  671.81   13.33 
   4  -3   2  203.34    4.34 
  -4   3  -2  192.58    3.75 
   4  -3   3  491.37    9.67 
  -4   3  -3  477.85    8.29 
   4  -3   4  214.30    5.53 
  -4   3  -4  204.43    3.85 
   4  -3   5  133.85    3.06 
  -4   3  -5  133.95    3.95 
   4  -3   6   76.30    1.88 
  -4   3  -6   79.76    2.17 
   4  -3   7   69.10    1.78 
  -4   3  -7   66.33    1.97 
   4  -3   8  367.79    6.91 
  -4   3  -8  363.45    9.18 
   4  -3   9  143.13    2.86 
  -4   3  -9  145.89    5.82 
   4  -3  10   25.96    1.48 
   4  -3  11  265.72    7.21 
  -4   3 -11  233.94    9.08 
   4  -3  12  207.98    6.02 
  -4   3 -12  199.79    7.90 
   4  -3  13  404.80   10.17 
  -4   3 -13  329.19   12.54 
   4  -3  14   35.93    1.97 
  -4   3 -14   32.18    2.47 
   4  -3  15   38.00    2.17 
  -4   3 -15   44.42    2.86 
   4  -3  16  435.31   11.35 
   4  -3  17   28.53    2.17 
   4  -3  18   24.38    2.07 
  -4   3 -18   20.93    2.47 
   4  -3  19   15.79    1.68 
   4  -3  20  115.88    4.74 
  -4   3 -20  105.91    5.23 
   4  -3  21   16.78    1.88 
  -4   3 -21   23.20    2.37 
   4  -3  22   11.45    1.68 
  -4   3 -22   10.66    1.97 
   4  -3  23   20.83    2.27 
   4  -3  24    4.24    1.38 
   4  -3  25   19.45    3.45 
   4  -3  26   28.92    2.17 
   4  -2 -26   46.00    4.74 
  -4   2  26   56.95    5.23 
   4  -2 -25    2.67    2.27 
  -4   2  25    6.91    2.76 
   4  -2 -24    8.29    2.27 
  -4   2  24   10.86    2.96 
   4  -2 -23   25.47    3.16 
  -4   2  23   30.50    4.24 
   4  -2 -22   12.93    2.76 
  -4   2  22    4.74    2.57 
   4  -2 -21   11.94    1.97 
   4  -2 -20   47.87    3.95 
  -4   2  20   68.41    3.45 
   4  -2 -19   72.06    4.24 
  -4   2  19   83.11    3.26 
   4  -2 -18   15.20    2.27 
  -4   2  18   13.23    1.09 
   4  -2 -17   22.70    2.27 
  -4   2  17   14.61    1.09 
   4  -2 -16  102.85    5.33 
  -4   2  16   96.54    2.96 
   4  -2 -15   27.44    2.27 
  -4   2  15   16.88    1.18 
   4  -2 -14  117.46    5.43 
  -4   2  14  120.42    2.96 
   4  -2 -13    9.28    1.88 
  -4   2  13    9.67    0.69 
   4  -2 -12  118.35    5.23 
  -4   2  12  123.48    3.65 
   4  -2 -11   83.71    2.76 
  -4   2  11   93.28    2.47 
   4  -2 -10  586.92   14.51 
  -4   2  10  586.53   12.44 
   4  -2  -9   39.98    1.78 
  -4   2   9   35.24    1.18 
   4  -2  -8  724.52   17.27 
  -4   2   8  758.28   13.62 
   4  -2  -7  220.52    6.12 
  -4   2   7  217.95    4.34 
   4  -2  -6  787.79   15.30 
  -4   2   6  781.87   13.52 
   4  -2  -5 1075.23   17.57 
  -4   2   5 1056.97   20.04 
   4  -2  -4  113.71    2.27 
  -4   2   4  104.04    2.47 
   4  -2  -3   15.20    0.59 
  -4   2   3   18.95    0.79 
   4  -2  -2  190.51    3.55 
  -4   2   2  176.00    3.85 
   4  -2  -1  389.01    7.40 
  -4   2   1  367.30    7.60 
   4  -2   0    4.34    0.59 
  -4   2   0    7.11    0.69 
   4  -2   1  394.34    8.39 
  -4   2  -1  369.66    8.09 
   4  -2   2  205.91    5.03 
  -4   2  -2  192.78    4.15 
   4  -2   3   20.04    0.99 
  -4   2  -3   23.59    0.99 
   4  -2   4  100.78    2.37 
  -4   2  -4  102.85    2.57 
   4  -2   5 1039.01   17.18 
  -4   2  -5  966.46   23.10 
   4  -2   6  741.01   11.35 
  -4   2  -6  690.27   13.62 
   4  -2   7  203.93    3.55 
  -4   2  -7  203.83    4.44 
   4  -2   8  747.52   12.93 
  -4   2  -8  714.75   14.02 
   4  -2   9   40.08    1.18 
  -4   2  -9   37.71    1.78 
   4  -2  10  578.53   10.17 
  -4   2 -10  586.92   14.51 
   4  -2  11   94.17    2.17 
  -4   2 -11   88.74    2.96 
   4  -2  12  131.97    3.36 
  -4   2 -12  116.87    5.13 
   4  -2  13   13.33    0.99 
  -4   2 -13    8.29    1.28 
   4  -2  14  123.78    3.26 
  -4   2 -14  138.09    5.92 
   4  -2  15   19.74    1.18 
  -4   2 -15   17.08    1.88 
   4  -2  16   97.13    2.96 
   4  -2  17   13.82    1.28 
   4  -2  18   18.06    1.88 
  -4   2 -18   20.63    2.37 
   4  -2  19   83.21    3.55 
  -4   2 -19   81.73    4.54 
   4  -2  20   68.01    3.16 
  -4   2 -20   64.16    3.85 
   4  -2  21   -0.10    1.48 
  -4   2 -21    9.57    1.58 
   4  -2  22   10.46    1.78 
   4  -2  23   18.16    1.97 
   4  -2  24   -1.48    1.28 
   4  -2  25    3.55    1.58 
   4  -2  26   46.20    3.16 
  -4   1  26   12.83    3.36 
   4  -1 -25    1.48    1.58 
  -4   1  25    3.95    2.17 
   4  -1 -24    2.76    2.17 
  -4   1  24    4.74    2.07 
   4  -1 -23    5.43    2.37 
  -4   1  23    4.24    2.37 
   4  -1 -22   19.25    2.96 
  -4   1  22   22.51    3.45 
   4  -1 -21    3.85    1.68 
  -4   1  21    6.81    2.27 
   4  -1 -20  126.74    6.42 
  -4   1  20  114.70    3.36 
   4  -1 -19   16.09    2.47 
  -4   1  19   14.81    1.68 
   4  -1 -18  147.96    6.51 
  -4   1  18  167.90    7.11 
   4  -1 -17    2.27    1.38 
  -4   1  17    3.36    0.79 
   4  -1 -16  136.91    6.51 
  -4   1  16  107.69    3.55 
   4  -1 -15    6.12    1.78 
  -4   1  15    0.30    0.69 
   4  -1 -14  158.82    6.61 
  -4   1  14  162.57    4.54 
   4  -1 -13  162.08    6.32 
  -4   1  13  175.50    4.84 
   4  -1 -12  168.99    6.51 
  -4   1  12  175.70    4.74 
   4  -1 -11  188.93    7.21 
  -4   1  11  202.25    4.44 
   4  -1 -10  588.90   20.33 
  -4   1  10  616.44   14.41 
   4  -1  -9    8.19    1.09 
  -4   1   9   11.85    0.69 
   4  -1  -8   88.25    2.67 
  -4   1   8   91.40    1.78 
   4  -1  -7   83.41    2.67 
  -4   1   7   89.73    1.78 
   4  -1  -6  194.85    4.44 
  -4   1   6  193.07    3.75 
   4  -1  -5   51.82    1.48 
  -4   1   5   52.61    1.28 
   4  -1  -4 1403.84   22.51 
  -4   1   4 1374.52   22.51 
   4  -1  -3  798.06   13.03 
  -4   1   3  797.17   15.30 
   4  -1  -2  237.20    4.24 
  -4   1   2  241.24    4.94 
   4  -1  -1  332.45    5.92 
  -4   1   1  326.73    6.71 
   4  -1   0  211.24    3.95 
  -4   1   0  214.89    4.64 
   4  -1   1  336.50    7.01 
  -4   1  -1  325.84    7.11 
   4  -1   2  254.47    5.53 
  -4   1  -2  258.42    5.63 
   4  -1   3  824.32   15.99 
  -4   1  -3  806.85   15.79 
   4  -1   4 1396.83   20.14 
  -4   1  -4 1408.08   26.26 
   4  -1   5   48.76    1.09 
  -4   1  -5   45.80    1.38 
   4  -1   6  191.89    3.16 
  -4   1  -6  189.13    4.15 
   4  -1   7   95.65    1.78 
  -4   1  -7   94.66    2.47 
   4  -1   8   91.60    1.78 
  -4   1  -8   96.04    3.06 
   4  -1   9    9.67    0.69 
  -4   1  -9    9.97    1.09 
   4  -1  10  584.06   11.65 
  -4   1 -10  623.05   14.71 
   4  -1  11  187.15    4.15 
  -4   1 -11  175.90    5.13 
   4  -1  12  184.39    5.53 
  -4   1 -12  187.65    5.23 
   4  -1  13  157.34    4.64 
  -4   1 -13  155.37    4.74 
   4  -1  14  154.68    4.34 
  -4   1 -14  136.42    5.82 
   4  -1  15    3.06    0.79 
  -4   1 -15    0.00    0.79 
   4  -1  16  125.56    3.95 
  -4   1 -16  115.69    4.94 
   4  -1  17    2.67    0.69 
   4  -1  18  180.83    8.69 
   4  -1  19   15.40    2.76 
  -4   1 -19   15.89    1.88 
   4  -1  20  109.27    4.15 
  -4   1 -20   92.88    4.64 
   4  -1  21   11.35    1.78 
   4  -1  22   10.56    1.88 
   4  -1  23    4.15    1.38 
   4  -1  24   10.17    1.88 
   4  -1  25    1.78    1.48 
   4  -1  26   24.48    2.86 
   4   0 -26   30.30    3.95 
  -4   0  26   17.96    3.95 
   4   0 -25    1.48    2.47 
  -4   0  25   -1.48    1.38 
   4   0 -24   79.16    5.82 
  -4   0  24   76.40    6.42 
   4   0 -23   52.61    4.24 
  -4   0  23   55.47    5.13 
   4   0 -22    9.87    2.57 
  -4   0  22   -2.27    1.78 
  -4   0  21   47.48    2.47 
   4   0 -20    9.38    2.27 
  -4   0  20    2.47    0.89 
   4   0 -19    5.82    2.17 
  -4   0  19    8.69    1.58 
   4   0 -18   88.54    4.94 
  -4   0  18   82.42    2.86 
   4   0 -17   65.44    3.95 
  -4   0  17   72.16    3.65 
   4   0 -16    6.12    1.78 
  -4   0  16    4.84    0.89 
   4   0 -15  127.83    5.63 
  -4   0  15  113.32    3.45 
   4   0 -14   99.20    4.54 
  -4   0  14   97.52    3.06 
   4   0 -13  105.12    4.64 
  -4   0  13   87.95    4.34 
   4   0 -12  259.21    9.38 
  -4   0  12  271.25    7.11 
   4   0 -11  312.51   11.25 
  -4   0  11  315.47    8.00 
   4   0 -10  506.67   17.08 
  -4   0  10  481.21   11.85 
   4   0  -9   65.05    2.96 
  -4   0   9   62.29    1.58 
   4   0  -8 2096.67   66.63 
  -4   0   8 2137.74   33.86 
   4   0  -7   22.01    1.78 
  -4   0   7   23.00    0.69 
   4   0  -6  606.07   14.91 
  -4   0   6  625.62    9.48 
   4   0  -5  413.89    8.39 
  -4   0   5  417.24    6.42 
   4   0  -4 1631.26   36.92 
  -4   0   4 1606.98   25.47 
   4   0  -3   24.87    0.69 
  -4   0   3   26.26    1.09 
   4   0  -2   41.06    0.89 
  -4   0   2   41.36    1.38 
   4   0  -1  123.68    2.27 
  -4   0   1  111.05    3.26 
   4   0   0  113.02    2.57 
  -4   0   0  112.53    2.67 
   4   0   1  124.47    2.27 
  -4   0  -1  112.92    2.76 
   4   0   2   39.09    1.18 
  -4   0  -2   38.99    1.28 
   4   0   3   30.90    1.18 
  -4   0  -3   28.23    1.09 
   4   0   4 1659.10   26.45 
  -4   0  -4 1619.22   30.50 
   4   0   5  442.22    8.59 
  -4   0  -5  418.43    8.49 
   4   0   6  628.97   10.46 
  -4   0  -6  618.41   12.14 
   4   0   7   16.09    0.69 
  -4   0  -7   19.54    1.18 
   4   0   8 2111.97   33.56 
  -4   0  -8 2121.35   47.38 
   4   0   9   64.26    1.68 
  -4   0  -9   60.11    2.17 
   4   0  10  510.52   10.36 
  -4   0 -10  482.69    9.38 
   4   0  11  305.50    6.51 
  -4   0 -11  303.53    6.32 
   4   0  12  238.09    5.43 
  -4   0 -12  263.75    5.63 
   4   0  13   93.18    2.47 
  -4   0 -13   96.34    2.57 
   4   0  14   92.10    3.16 
  -4   0 -14   89.33    2.96 
   4   0  15  113.12    3.75 
  -4   0 -15  132.57    4.05 
   4   0  16    8.39    0.89 
  -4   0 -16    9.87    1.78 
   4   0  17   77.39    4.64 
  -4   0 -17   71.86    4.05 
   4   0  18   86.17    4.84 
  -4   0 -18   88.94    3.06 
   4   0  19    2.47    2.57 
  -4   0 -19    6.81    1.38 
   4   0  20    4.64    1.88 
  -4   0 -20   -2.17    1.38 
   4   0  21   61.40    4.44 
   4   0  22   10.07    2.86 
   4   0  23   51.92    4.64 
   4   0  24   59.32    4.94 
   4   0  25    1.88    1.88 
   4   0  26   32.08    3.06 
   4   1 -26   31.19    3.75 
  -4  -1  26   25.86    3.45 
   4   1 -25    1.18    2.27 
  -4  -1  25   -0.59    1.58 
   4   1 -24    5.82    2.47 
  -4  -1  24    7.01    1.78 
   4   1 -23    4.05    2.37 
  -4  -1  23    0.30    1.18 
   4   1 -22   16.19    2.07 
  -4  -1  22   19.74    1.68 
   4   1 -21    7.70    1.88 
  -4  -1  21    5.82    0.89 
   4   1 -20   97.33    5.73 
  -4  -1  20  101.37    3.16 
   4   1 -19    7.21    2.07 
  -4  -1  19   13.33    1.18 
   4   1 -18  171.26    8.00 
  -4  -1  18  160.60    4.84 
   4   1 -17    1.97    1.28 
  -4  -1  17    0.20    1.28 
   4   1 -16  101.57    5.23 
   4   1 -15    0.89    1.38 
  -4  -1  15    0.99    0.69 
   4   1 -14  141.45    6.32 
  -4  -1  14  150.73    6.02 
   4   1 -13  183.40    7.21 
  -4  -1  13  174.12    4.94 
   4   1 -12  180.04    7.40 
  -4  -1  12  169.98    6.71 
   4   1 -11  208.08    7.70 
  -4  -1  11  184.59    5.13 
   4   1 -10  582.28   20.14 
  -4  -1  10  605.78   11.75 
   4   1  -9    9.67    1.18 
  -4  -1   9   10.17    0.49 
   4   1  -8   98.91    4.44 
  -4  -1   8   88.44    1.68 
   4   1  -7   84.99    3.65 
  -4  -1   7   88.44    1.68 
   4   1  -6  188.73    7.11 
  -4  -1   6  182.12    2.67 
   4   1  -5   52.02    1.78 
  -4  -1   5   43.14    1.38 
   4   1  -4 1388.63   31.39 
  -4  -1   4 1387.35   26.06 
   4   1  -3  803.39   18.56 
  -4  -1   3  814.45   13.33 
   4   1  -2  243.12    4.15 
  -4  -1   2  227.13    4.24 
   4   1  -1  321.89    7.90 
  -4  -1   1  334.03    6.02 
   4   1   0  197.91    7.60 
  -4  -1   0  205.12    3.75 
   4   1   1  335.61    8.39 
  -4  -1  -1  333.24    6.91 
   4   1   2  239.66    5.03 
  -4  -1  -2  244.90    5.13 
   4   1   3  791.74   15.30 
  -4  -1  -3  791.25   15.40 
   4   1   4 1394.06   26.85 
  -4  -1  -4 1406.50   26.65 
   4   1   5   47.38    1.28 
  -4  -1  -5   53.40    1.48 
   4   1   6  192.98    3.55 
  -4  -1  -6  188.14    3.45 
   4   1   7   97.23    2.07 
  -4  -1  -7   95.85    2.07 
   4   1   8   79.07    1.78 
  -4  -1  -8   84.69    2.07 
   4   1   9   11.06    0.59 
  -4  -1  -9   11.94    0.69 
   4   1  10  614.46   12.24 
  -4  -1 -10  597.29   11.55 
   4   1  11  199.49    4.54 
  -4  -1 -11  187.05    4.05 
   4   1  12  171.06    4.05 
  -4  -1 -12  174.91    4.94 
   4   1  13  155.47    3.75 
  -4  -1 -13  161.09    4.64 
   4   1  14  152.41    4.44 
  -4  -1 -14  171.95    7.40 
   4   1  15    0.10    0.49 
  -4  -1 -15    0.00    0.59 
   4   1  16  115.49    3.55 
  -4  -1 -16  118.55    2.96 
   4   1  17    1.68    2.07 
  -4  -1 -17    2.86    0.79 
   4   1  18  176.20    7.80 
  -4  -1 -18  169.78    4.84 
   4   1  19   24.38    3.26 
  -4  -1 -19   11.45    2.17 
   4   1  20   92.00    6.02 
  -4  -1 -20  119.44    5.63 
   4   1  21    8.98    2.57 
  -4  -1 -21   16.58    2.17 
   4   1  22    3.06    2.67 
  -4  -1 -22    6.42    1.97 
   4   1  23   -1.58    2.37 
  -4  -1 -23    2.47    1.88 
   4   1  24   11.25    2.76 
   4   1  25    0.39    2.37 
   4   1  26   14.51    2.67 
  -4  -1 -26   23.39    2.57 
  -4  -2  26   34.25    4.44 
  -4  -2  25    0.49    2.17 
   4   2 -24   -7.01    1.97 
  -4  -2  24    2.67    1.18 
   4   2 -23   16.98    2.86 
  -4  -2  23   23.00    1.88 
   4   2 -22    5.23    2.17 
  -4  -2  22    6.91    0.99 
   4   2 -21   11.94    2.57 
  -4  -2  21    7.70    1.09 
  -4  -2  20   64.36    2.27 
   4   2 -19   73.93    4.54 
  -4  -2  19   83.61    2.76 
   4   2 -18    6.61    1.88 
  -4  -2  18   13.23    1.18 
   4   2 -17    7.50    1.88 
  -4  -2  17   10.46    1.09 
   4   2 -16   79.46    3.26 
  -4  -2  16   96.14    3.16 
   4   2 -15   13.72    1.38 
  -4  -2  15   16.29    0.99 
   4   2 -14  134.93    4.15 
  -4  -2  14  128.72    3.06 
   4   2 -13   10.27    1.18 
  -4  -2  13    8.79    0.69 
   4   2 -12  128.22    3.85 
  -4  -2  12  125.85    3.06 
   4   2 -11   87.65    2.76 
  -4  -2  11   90.52    2.27 
   4   2 -10  600.84   20.33 
  -4  -2  10  591.27   11.65 
   4   2  -9   38.40    1.78 
  -4  -2   9   36.92    1.09 
   4   2  -8  732.81   24.38 
  -4  -2   8  735.97   12.44 
   4   2  -7  209.16    5.43 
  -4  -2   7  203.93    3.45 
   4   2  -6  698.17   16.39 
  -4  -2   6  721.17   10.76 
  -4  -2   5  941.19   18.06 
   4   2  -4  111.34    4.54 
  -4  -2   4  110.55    2.37 
   4   2  -3   13.42    1.58 
  -4  -2   3   14.31    0.69 
   4   2  -2  172.64    4.44 
  -4  -2   2  161.39    3.45 
   4   2  -1  353.67    8.29 
  -4  -2   1  355.55    5.53 
   4   2   0    5.63    1.18 
  -4  -2   0    3.16    0.49 
   4   2   1  313.40   11.25 
  -4  -2  -1  354.46    5.53 
   4   2   2  182.22    4.74 
  -4  -2  -2  181.53    2.96 
   4   2   3   22.41    1.38 
  -4  -2  -3   20.24    0.59 
   4   2   4  102.36    3.26 
  -4  -2  -4  102.66    1.88 
   4   2   5  968.83   23.20 
  -4  -2  -5  966.46   15.69 
   4   2   6  673.19   16.58 
  -4  -2  -6  716.43   12.44 
   4   2   7  199.00    4.44 
  -4  -2  -7  224.76    5.33 
   4   2   8  706.26   14.02 
  -4  -2  -8  711.00   13.52 
   4   2   9   42.25    1.78 
  -4  -2  -9   36.52    1.18 
   4   2  10  582.28   14.12 
  -4  -2 -10  589.49   11.55 
   4   2  11   89.82    2.96 
  -4  -2 -11   96.44    2.37 
   4   2  12  121.21    3.95 
  -4  -2 -12  135.23    5.63 
   4   2  13    8.00    1.78 
  -4  -2 -13   14.51    0.79 
   4   2  14  133.65    6.81 
  -4  -2 -14  122.20    2.96 
   4   2  15    9.57    2.37 
  -4  -2 -15   21.32    1.09 
   4   2  16   82.32    5.23 
  -4  -2 -16   94.37    3.26 
   4   2  17   21.81    2.27 
  -4  -2 -17   15.20    0.89 
   4   2  18   20.63    2.76 
  -4  -2 -18   15.99    2.17 
   4   2  19   81.14    5.03 
  -4  -2 -19   79.16    4.24 
   4   2  20   92.39    5.03 
  -4  -2 -20   72.45    4.05 
   4   2  21    4.15    2.07 
  -4  -2 -21    7.70    1.88 
   4   2  22    5.92    2.07 
  -4  -2 -22   15.20    2.37 
   4   2  23   36.13    4.05 
  -4  -2 -23   16.98    2.07 
   4   2  24    5.43    2.76 
  -4  -2 -24   10.76    1.88 
   4   2  25   -1.38    1.88 
  -4  -2 -25   -0.89    1.88 
   4   2  26   57.05    5.33 
  -4  -2 -26   72.65    4.84 
  -4  -3  26   46.79    4.54 
  -4  -3  25   11.94    2.86 
  -4  -3  24   12.34    2.57 
  -4  -3  23   12.93    1.48 
  -4  -3  22   10.07    1.18 
   4   3 -21   12.93    1.97 
  -4  -3  21   16.19    1.28 
  -4  -3  20  130.20    3.55 
   4   3 -19   17.47    2.47 
  -4  -3  19   18.16    1.28 
  -4  -3  18   25.17    1.28 
   4   3 -17   44.32    3.36 
  -4  -3  17   36.13    1.78 
   4   3 -16  427.51   15.69 
  -4  -3  16  446.76   11.45 
   4   3 -15   38.79    3.45 
  -4  -3  15   40.47    1.78 
   4   3 -14   42.05    2.96 
  -4  -3  14   37.61    1.68 
   4   3 -13  401.45   14.61 
  -4  -3  13  374.01   13.52 
   4   3 -12  192.68    7.70 
  -4  -3  12  209.66    5.63 
   4   3 -11  241.54    9.67 
  -4  -3  11  264.74    6.71 
   4   3 -10   24.58    2.37 
  -4  -3  10   25.76    2.37 
   4   3  -9  150.43    6.51 
  -4  -3   9  161.98    4.24 
   4   3  -8  340.45   12.34 
  -4  -3   8  349.13    7.11 
   4   3  -7   62.19    3.36 
  -4  -3   7   61.99    1.58 
   4   3  -6   75.41    3.75 
  -4  -3   6   75.71    2.07 
   4   3  -5  117.36    3.16 
  -4  -3   5  114.40    2.37 
   4   3  -4  210.94    4.44 
  -4  -3   4  202.45    3.85 
   4   3  -3  425.63    8.39 
  -4  -3   3  436.79    7.70 
   4   3  -2  183.01    5.03 
  -4  -3   2  186.66    4.24 
   4   3  -1  626.70   14.81 
  -4  -3   1  625.81   10.96 
   4   3   0 1613.59   36.52 
  -4  -3   0 1618.03   26.45 
   4   3   1  637.56   12.54 
  -4  -3  -1  653.95   11.65 
   4   3   2  181.23    7.70 
  -4  -3  -2  195.54    3.95 
   4   3   3  427.51   10.46 
  -4  -3  -3  430.77    6.61 
   4   3   4  203.14    6.12 
  -4  -3  -4  203.34    3.36 
   4   3   5  130.79    4.24 
  -4  -3  -5  118.85    2.17 
   4   3   6   74.33    2.67 
  -4  -3  -6   77.29    1.58 
   4   3   7   63.96    2.57 
  -4  -3  -7   62.98    1.78 
   4   3   8  363.15    9.57 
  -4  -3  -8  351.60    6.12 
   4   3   9  149.64    6.42 
  -4  -3  -9  149.74    2.86 
   4   3  10   31.78    1.78 
  -4  -3 -10   35.63    0.99 
   4   3  11  241.15    6.71 
  -4  -3 -11  260.00    4.64 
   4   3  12  211.83    5.73 
  -4  -3 -12  200.08    3.75 
   4   3  13  419.22   15.40 
  -4  -3 -13  392.47    6.81 
   4   3  14   32.57    2.76 
  -4  -3 -14   40.27    1.28 
   4   3  15   38.89    3.45 
  -4  -3 -15   38.89    1.38 
   4   3  16  424.74   16.19 
  -4  -3 -16  421.59   11.06 
   4   3  17   30.11    3.75 
  -4  -3 -17   35.73    1.97 
   4   3  18   18.46    2.76 
  -4  -3 -18   20.93    1.58 
   4   3  19   20.04    3.45 
  -4  -3 -19   13.33    1.48 
   4   3  20  101.87    6.32 
  -4  -3 -20  119.73    5.63 
   4   3  21    8.88    2.27 
   4   3  22   10.56    2.67 
  -4  -3 -22   12.44    2.37 
   4   3  23   23.30    3.55 
  -4  -3 -23   20.83    2.47 
   4   3  24    5.23    2.86 
   4   3  25    6.32    2.27 
  -4  -3 -25   14.02    2.67 
   4   3  26   39.29    5.13 
  -4  -3 -26   32.38    3.36 
  -4  -4  25    1.68    2.07 
   4   4 -24   43.73    3.95 
  -4  -4  24   53.99    4.74 
   4   4 -23   -0.99    1.97 
  -4  -4  23    4.84    1.28 
   4   4 -22   28.33    3.26 
  -4  -4  22   26.95    1.68 
   4   4 -21   16.48    2.37 
  -4  -4  21   15.50    1.28 
   4   4 -20   42.84    3.45 
  -4  -4  20   55.28    1.97 
  -4  -4  19   51.33    2.37 
   4   4 -18   13.92    1.88 
  -4  -4  18   10.96    1.18 
   4   4 -17   48.47    3.65 
  -4  -4  17   45.01    2.07 
   4   4 -16   26.65    2.47 
  -4  -4  16   19.35    1.78 
   4   4 -15  109.47    5.63 
  -4  -4  15  108.09    4.84 
   4   4 -14   23.10    2.96 
  -4  -4  14   16.58    1.18 
   4   4 -13   30.60    2.47 
  -4  -4  13   35.83    1.68 
   4   4 -12  239.57    9.48 
  -4  -4  12  221.21    5.92 
   4   4 -11  180.24    7.30 
  -4  -4  11  195.34    5.43 
   4   4 -10   45.50    2.76 
  -4  -4  10   60.61    2.07 
   4   4  -9   43.23    2.76 
  -4  -4   9   52.41    1.78 
   4   4  -8   57.15    3.55 
  -4  -4   8   55.57    1.88 
   4   4  -7  107.00    3.16 
  -4  -4   7  103.84    2.67 
   4   4  -6  185.87    4.84 
  -4  -4   6  173.33    3.75 
   4   4  -5  149.35    4.24 
  -4  -4   5  160.80    3.55 
   4   4  -4   97.23    2.86 
  -4  -4   4   90.42    1.88 
   4   4  -3  392.07    7.90 
  -4  -4   3  382.10    6.81 
   4   4  -2  396.41    8.00 
  -4  -4   2  406.19   10.17 
   4   4  -1  268.88    5.63 
  -4  -4   1  295.04    6.12 
   4   4   0    2.67    0.69 
  -4  -4   0    3.55    1.09 
   4   4   1  296.42    6.32 
  -4  -4  -1  290.01    6.42 
   4   4   2  410.83    7.40 
  -4  -4  -2  403.82    8.49 
   4   4   3  388.12    8.39 
  -4  -4  -3  382.89    7.01 
   4   4   4   95.85    3.36 
  -4  -4  -4   88.44    1.88 
   4   4   5  158.23    4.44 
  -4  -4  -5  152.90    2.76 
   4   4   6  168.20    5.03 
  -4  -4  -6  163.26    3.16 
   4   4   7  116.97    4.94 
  -4  -4  -7  105.82    2.27 
   4   4   8   54.39    3.26 
  -4  -4  -8   59.72    1.38 
   4   4   9   54.78    3.26 
  -4  -4  -9   51.72    1.58 
   4   4  10   47.68    3.45 
  -4  -4 -10   48.56    1.18 
   4   4  11  192.58    7.70 
  -4  -4 -11  172.84    3.36 
   4   4  12  232.85    9.67 
  -4  -4 -12  229.79    4.34 
   4   4  13   19.94    2.86 
  -4  -4 -13   28.53    0.89 
   4   4  14   28.13    3.26 
  -4  -4 -14   16.78    0.79 
   4   4  15  128.62    6.61 
  -4  -4 -15  109.47    2.86 
   4   4  16   23.49    2.37 
  -4  -4 -16   22.60    1.48 
   4   4  17   34.75    3.16 
  -4  -4 -17   51.13    2.47 
   4   4  18   11.35    3.16 
  -4  -4 -18   11.65    1.38 
   4   4  19   47.28    4.54 
  -4  -4 -19   52.22    2.67 
   4   4  20   43.53    3.65 
  -4  -4 -20   48.76    3.55 
   4   4  21   23.10    2.96 
  -4  -4 -21   20.73    2.27 
   4   4  22   25.76    3.75 
  -4  -4 -22   22.11    2.47 
   4   4  23    3.55    2.86 
  -4  -4 -23    1.68    1.58 
   4   4  24   41.46    4.54 
  -4  -4 -24   47.18    3.85 
   4   4  25   14.61    3.36 
  -4  -4 -25   13.33    2.57 
   4   5 -25   27.54    4.05 
   4   5 -24   18.95    3.36 
   4   5 -23   24.18    3.55 
  -4  -5  23   15.99    1.78 
   4   5 -22   23.30    2.76 
  -4  -5  22   17.96    1.38 
   4   5 -21   19.94    3.26 
  -4  -5  21   11.94    1.28 
  -4  -5  20    6.42    1.18 
   4   5 -19   19.35    2.76 
  -4  -5  19   24.28    1.68 
   4   5 -18   83.11    5.23 
  -4  -5  18   59.52    2.57 
   4   5 -17   48.47    3.75 
  -4  -5  17   45.41    2.07 
   4   5 -16   25.17    3.45 
  -4  -5  16   25.76    1.48 
   4   5 -15    9.18    1.68 
  -4  -5  15   13.52    1.48 
  -4  -5  14  224.27    6.32 
   4   5 -13   99.10    5.43 
  -4  -5  13   88.05    3.16 
   4   5 -12   39.19    2.86 
  -4  -5  12   35.73    1.58 
   4   5 -11   62.38    3.75 
  -4  -5  11   52.22    1.97 
   4   5 -10   67.52    4.34 
  -4  -5  10   76.30    2.67 
   4   5  -9   83.21    2.86 
  -4  -5   9   82.22    2.67 
   4   5  -8  172.25    4.64 
  -4  -5   8  173.92    6.42 
   4   5  -7   19.35    0.99 
  -4  -5   7   16.68    1.18 
   4   5  -6  143.03    3.95 
  -4  -5   6  130.49    3.16 
   4   5  -5    2.47    0.59 
  -4  -5   5    4.64    0.49 
   4   5  -4  160.70    4.54 
  -4  -5   4  162.67    3.55 
   4   5  -3   25.76    1.58 
  -4  -5   3   25.07    1.18 
   4   5  -2  372.53    9.08 
  -4  -5   2  377.96    9.57 
   4   5  -1  113.32    3.65 
  -4  -5   1  118.94    4.24 
   4   5   0  872.09   20.83 
  -4  -5   0  881.77   21.32 
   4   5   1  112.82    3.36 
  -4  -5  -1   99.50    2.76 
   4   5   2  366.90    6.61 
  -4  -5  -2  368.08    8.00 
   4   5   3   29.81    1.38 
  -4  -5  -3   22.01    1.88 
   4   5   4  156.55    3.65 
  -4  -5  -4  170.67    3.85 
   4   5   5    5.43    0.99 
  -4  -5  -5    4.44    0.79 
   4   5   6  143.92    5.73 
  -4  -5  -6  132.37    2.67 
   4   5   7   18.85    2.07 
  -4  -5  -7   16.19    0.69 
   4   5   8  207.49    8.09 
  -4  -5  -8  172.54    3.36 
   4   5   9   79.36    4.15 
  -4  -5  -9   77.98    1.88 
   4   5  10   78.97    4.54 
  -4  -5 -10   73.93    1.68 
   4   5  11   40.17    3.16 
  -4  -5 -11   55.57    1.38 
   4   5  12   42.74    3.55 
  -4  -5 -12   42.05    1.18 
   4   5  13   80.25    4.84 
  -4  -5 -13   86.67    3.06 
   4   5  14  200.77    8.79 
  -4  -5 -14  225.94    5.03 
   4   5  15    6.32    2.27 
  -4  -5 -15    9.57    0.59 
   4   5  16   31.19    3.55 
  -4  -5 -16   27.44    1.88 
   4   5  17   46.39    3.95 
  -4  -5 -17   44.52    2.07 
   4   5  18   75.71    5.13 
  -4  -5 -18   73.34    3.06 
   4   5  19   30.20    3.06 
  -4  -5 -19   24.78    1.58 
   4   5  20    1.88    2.57 
  -4  -5 -20    8.59    1.38 
   4   5  21   14.02    3.26 
  -4  -5 -21   17.37    1.68 
   4   5  22   14.02    3.36 
  -4  -5 -22   25.47    2.96 
   4   5  23   14.21    2.67 
  -4  -5 -23   13.33    2.37 
   4   5  24   33.07    4.54 
  -4  -5 -24   16.29    2.67 
   4   5  25   21.02    3.26 
  -4  -5 -25   39.58    3.85 
   4   6 -24    5.43    2.17 
   4   6 -23    5.43    2.47 
   4   6 -22    6.12    2.37 
   4   6 -21    6.12    2.07 
  -4  -6  21    1.97    1.28 
   4   6 -20    5.92    1.78 
  -4  -6  20    2.07    0.99 
   4   6 -19    6.51    2.07 
  -4  -6  19   17.08    1.38 
   4   6 -18   32.57    3.06 
  -4  -6  18   29.51    1.88 
   4   6 -17   22.90    2.86 
  -4  -6  17   22.80    1.48 
   4   6 -16   23.39    3.36 
  -4  -6  16   28.53    1.58 
   4   6 -15   81.63    5.43 
  -4  -6  15   62.78    2.57 
   4   6 -14    1.48    2.27 
  -4  -6  14    2.67    0.69 
   4   6 -13  251.90   10.27 
  -4  -6  13  247.46    7.01 
   4   6 -12   44.72    3.95 
  -4  -6  12   46.20    2.17 
   4   6 -11   70.87    4.74 
  -4  -6  11   97.52    3.26 
   4   6 -10  217.16    5.92 
  -4  -6  10  216.37    6.02 
   4   6  -9   95.55    3.45 
  -4  -6   9   98.51    3.16 
   4   6  -8  102.06    3.36 
  -4  -6   8  102.56    3.16 
   4   6  -7   34.94    1.48 
  -4  -6   7   29.91    1.09 
   4   6  -6  122.60    3.75 
  -4  -6   6  122.50    2.86 
   4   6  -5  210.55    5.73 
  -4  -6   5  214.20    4.64 
   4   6  -4  192.38    5.33 
  -4  -6   4  184.29    4.34 
   4   6  -3  698.76   16.78 
  -4  -6   3  700.63   13.82 
   4   6  -2    4.94    1.09 
  -4  -6   2    3.65    0.79 
   4   6  -1   75.31    2.57 
  -4  -6   1   81.83    2.67 
   4   6   0  213.80    5.73 
  -4  -6   0  215.78    5.73 
   4   6   1   90.02    2.57 
  -4  -6  -1   89.23    4.84 
   4   6   2    6.42    0.89 
  -4  -6  -2    1.97    0.79 
   4   6   3  690.86   13.72 
  -4  -6  -3  709.22   14.31 
   4   6   4  182.41    5.13 
  -4  -6  -4  169.58    4.84 
   4   6   5  220.71    5.82 
  -4  -6  -5  215.88    6.22 
   4   6   6  137.50    4.05 
  -4  -6  -6  132.66    3.36 
   4   6   7   35.63    2.47 
  -4  -6  -7   30.40    1.09 
   4   6   8   90.52    4.34 
  -4  -6  -8   92.10    2.07 
   4   6   9   91.50    4.74 
  -4  -6  -9   97.03    2.17 
   4   6  10  214.49    8.49 
  -4  -6 -10  222.98    4.05 
   4   6  11   95.35    5.03 
  -4  -6 -11   93.67    2.07 
   4   6  12   40.77    2.86 
  -4  -6 -12   43.04    1.58 
   4   6  13  239.17   10.27 
  -4  -6 -13  229.00    6.71 
   4   6  14   10.07    2.76 
  -4  -6 -14    2.47    0.59 
   4   6  15   50.74    4.05 
  -4  -6 -15   51.13    1.58 
   4   6  16   31.09    3.36 
  -4  -6 -16   30.80    1.88 
   4   6  17   31.49    3.36 
  -4  -6 -17   26.45    1.78 
  -4  -6 -18   33.86    1.97 
   4   6  19   11.35    2.76 
  -4  -6 -19   10.27    1.28 
   4   6  20    8.19    2.27 
  -4  -6 -20    3.65    1.09 
   4   6  21    7.60    3.06 
  -4  -6 -21    2.27    0.99 
   4   6  22    2.67    2.96 
  -4  -6 -22    0.00    1.18 
   4   6  24    1.18    1.88 
  -4  -6 -24    1.09    1.78 
   4   7 -23   14.12    3.06 
   4   7 -22   70.68    5.82 
   4   7 -21    6.42    2.27 
   4   7 -20   -3.55    1.68 
   4   7 -19   28.82    3.95 
  -4  -7  19   43.14    3.36 
  -4  -7  18   11.15    1.88 
   4   7 -17    1.18    1.58 
  -4  -7  17    5.33    1.48 
   4   7 -16    8.49    2.27 
  -4  -7  16   13.82    1.09 
  -4  -7  15   11.65    1.28 
   4   7 -14  124.87    6.61 
  -4  -7  14  122.10    3.36 
   4   7 -13   18.56    2.67 
  -4  -7  13   15.89    0.99 
   4   7 -12   18.66    3.06 
  -4  -7  12   17.18    0.99 
   4   7 -11  142.44    7.60 
  -4  -7  11  156.35    4.74 
   4   7 -10   32.48    3.26 
  -4  -7  10   37.71    2.37 
   4   7  -9    8.98    0.99 
  -4  -7   9    5.43    0.59 
   4   7  -8   32.08    1.58 
  -4  -7   8   33.46    1.18 
   4   7  -7  138.59    4.64 
  -4  -7   7  117.96    2.76 
   4   7  -6  160.30    5.13 
  -4  -7   6  151.42    3.45 
   4   7  -5   10.66    0.99 
  -4  -7   5   13.13    0.79 
   4   7  -4  197.32    5.82 
  -4  -7   4  191.79    5.23 
   4   7  -3   76.89    2.76 
  -4  -7   3   70.97    2.17 
   4   7  -2  186.16    5.33 
  -4  -7   2  199.98    4.54 
   4   7  -1  365.02    9.77 
  -4  -7   1  383.78   10.36 
   4   7   0   90.32    2.57 
  -4  -7   0  116.48    8.88 
   4   7   1  357.92    8.98 
  -4  -7  -1  376.67   13.52 
   4   7   2  201.17    5.53 
  -4  -7  -2  188.53    5.82 
   4   7   3   85.88    2.76 
  -4  -7  -3   72.85    5.13 
   4   7   4  195.84    5.23 
  -4  -7  -4  174.91    4.64 
   4   7   5   12.24    1.18 
  -4  -7  -5    7.90    1.18 
   4   7   6  167.80    4.74 
  -4  -7  -6  148.06    3.75 
   4   7   7  120.33    3.85 
  -4  -7  -7  123.88    3.06 
   4   7   8   29.81    2.37 
  -4  -7  -8   29.81    1.38 
   4   7   9    7.40    2.17 
  -4  -7  -9    7.50    0.79 
   4   7  10   30.01    2.37 
  -4  -7 -10   35.34    1.38 
   4   7  11  168.00    7.21 
  -4  -7 -11  169.58    3.85 
   4   7  12   23.39    2.57 
  -4  -7 -12   15.69    1.09 
   4   7  13   22.80    3.06 
  -4  -7 -13   19.74    1.09 
   4   7  14  101.67    6.12 
  -4  -7 -14  110.75    2.96 
   4   7  15   13.13    2.96 
  -4  -7 -15   11.35    1.48 
   4   7  16   11.06    2.37 
  -4  -7 -16   15.69    1.58 
   4   7  17    0.69    1.88 
  -4  -7 -17    1.18    1.09 
   4   7  18   17.08    2.76 
  -4  -7 -18   15.00    1.48 
   4   7  19   37.41    3.55 
  -4  -7 -19   42.15    2.27 
   4   7  20    1.48    1.97 
  -4  -7 -20    1.88    1.09 
   4   7  21   11.35    3.16 
  -4  -7 -21    9.87    1.58 
   4   7  22   52.51    4.94 
  -4  -7 -22   43.23    3.95 
   4   8 -22   36.92    4.34 
  -4  -8  22   21.52    3.16 
   4   8 -21   12.34    3.26 
  -4  -8  21    3.16    2.27 
   4   8 -20   22.51    3.26 
  -4  -8  20   14.31    2.76 
   4   8 -19   -1.09    1.97 
  -4  -8  19    4.34    1.09 
   4   8 -18   38.50    3.45 
  -4  -8  18   44.42    2.47 
   4   8 -17   92.59    6.32 
  -4  -8  17   84.79    4.05 
   4   8 -16    7.30    2.76 
  -4  -8  16    0.89    0.99 
   4   8 -15   47.48    4.44 
  -4  -8  15   54.39    3.45 
   4   8 -14   48.66    4.44 
  -4  -8  14   46.00    2.37 
  -4  -8  13   15.30    1.38 
   4   8 -12   35.24    3.55 
  -4  -8  12   28.72    1.18 
   4   8 -11    8.59    2.27 
  -4  -8  11    7.01    0.69 
   4   8 -10   55.47    4.24 
  -4  -8  10   45.41    1.58 
   4   8  -9   11.55    2.76 
  -4  -8   9    3.95    0.49 
   4   8  -8   36.52    3.65 
  -4  -8   8   35.14    1.78 
   4   8  -7   17.57    2.57 
  -4  -8   7   24.87    1.68 
   4   8  -6   28.03    3.26 
  -4  -8   6   25.86    1.68 
   4   8  -5  108.28    5.73 
  -4  -8   5  130.20    3.06 
   4   8  -4   49.26    4.24 
  -4  -8   4   37.90    1.28 
   4   8  -3  246.28    9.67 
  -4  -8   3  238.18    6.51 
   4   8  -2   71.37    4.34 
  -4  -8   2   84.00    2.57 
   4   8  -1  164.05    7.01 
  -4  -8   1  176.29    5.13 
   4   8   0   19.05    2.76 
  -4  -8   0   20.53    1.28 
   4   8   1  167.02    4.64 
  -4  -8  -1  184.98    7.50 
   4   8   2   75.12    2.67 
  -4  -8  -2   78.97    3.95 
   4   8   3  221.80    6.22 
  -4  -8  -3  220.42    6.61 
   4   8   4   34.65    2.47 
  -4  -8  -4   30.80    2.17 
   4   8   5  115.59    3.75 
  -4  -8  -5  145.79    6.71 
   4   8   6   22.90    1.48 
  -4  -8  -6   25.66    2.67 
   4   8   7   25.27    1.58 
  -4  -8  -7   20.43    1.58 
   4   8   8   35.04    1.97 
  -4  -8  -8   34.65    1.97 
   4   8   9    3.65    1.78 
  -4  -8  -9    6.81    1.09 
   4   8  10   52.41    3.45 
  -4  -8 -10   50.14    3.26 
   4   8  11   15.79    2.57 
  -4  -8 -11    8.88    1.28 
   4   8  12   22.41    2.96 
  -4  -8 -12   25.07    1.28 
   4   8  13   30.11    3.06 
  -4  -8 -13   15.79    0.99 
   4   8  14   50.54    3.65 
  -4  -8 -14   46.59    2.27 
   4   8  15   50.74    4.05 
  -4  -8 -15   46.89    3.55 
   4   8  16    6.51    2.57 
  -4  -8 -16    2.37    1.09 
   4   8  17   89.92    5.92 
  -4  -8 -17  105.62    3.85 
   4   8  18   29.22    3.36 
  -4  -8 -18   30.50    2.07 
   4   8  19   -0.39    1.78 
  -4  -8 -19    0.59    1.88 
   4   8  20   15.89    3.36 
  -4  -8 -20   21.02    1.78 
   4   8  21   23.39    3.85 
  -4  -8 -21    8.19    2.27 
   4   8  22   46.29    5.23 
  -4  -8 -22   24.58    3.06 
   4   9 -21    9.28    2.57 
  -4  -9  21    4.94    2.27 
   4   9 -20    7.70    2.47 
  -4  -9  20    7.80    2.76 
   4   9 -19   16.98    3.06 
   4   9 -18   59.82    4.84 
  -4  -9  18   67.22    3.55 
   4   9 -17   64.46    5.53 
  -4  -9  17   51.72    3.36 
   4   9 -16   21.12    4.05 
  -4  -9  16   15.60    2.27 
   4   9 -15   21.02    3.65 
  -4  -9  15   18.36    1.88 
   4   9 -14   18.46    3.36 
  -4  -9  14   16.78    1.78 
   4   9 -13   18.56    2.67 
  -4  -9  13   10.86    1.38 
   4   9 -12   -1.38    2.67 
  -4  -9  12    3.45    1.48 
   4   9 -11   55.97    4.64 
  -4  -9  11   53.01    2.47 
   4   9 -10   33.46    4.05 
  -4  -9  10   50.44    2.47 
   4   9  -9   51.33    4.34 
  -4  -9   9   64.56    2.86 
   4   9  -8   17.08    2.76 
  -4  -9   8   15.00    1.48 
  -4  -9   7   34.84    2.17 
   4   9  -6    7.30    2.67 
  -4  -9   6    3.16    1.09 
   4   9  -5   72.45    5.03 
  -4  -9   5   78.67    2.07 
   4   9  -4    5.63    1.97 
  -4  -9   4   12.04    0.69 
   4   9  -3   86.37    4.64 
  -4  -9   3   68.41    1.97 
   4   9  -2   28.63    3.16 
  -4  -9   2   27.05    1.18 
   4   9  -1  110.16    5.43 
  -4  -9   1  108.38    2.86 
  -4  -9   0   62.68    2.37 
   4   9   1  115.69    3.75 
  -4  -9  -1  104.34    3.45 
   4   9   2   34.15    1.78 
  -4  -9  -2   28.33    1.68 
   4   9   3   74.13    2.76 
  -4  -9  -3   80.05    3.06 
   4   9   4   11.85    1.18 
  -4  -9  -4    9.18    2.37 
   4   9   5   83.31    3.06 
  -4  -9  -5   78.87    4.64 
   4   9   6    4.24    1.09 
  -4  -9  -6    2.86    1.38 
   4   9   7   38.00    1.97 
  -4  -9  -7   39.78    2.17 
   4   9   8   18.75    1.38 
  -4  -9  -8   23.00    1.68 
   4   9   9   61.00    2.37 
  -4  -9  -9   74.62    2.86 
   4   9  10   60.11    3.95 
  -4  -9 -10   45.41    2.17 
   4   9  11   50.34    3.95 
  -4  -9 -11   77.49    4.54 
  -4  -9 -12    3.45    0.79 
   4   9  13   15.69    2.86 
  -4  -9 -13   13.23    0.99 
   4   9  14   16.19    2.96 
  -4  -9 -14   20.33    1.68 
  -4  -9 -15   21.81    1.78 
   4   9  16   18.36    3.06 
  -4  -9 -16   21.52    1.78 
   4   9  17   29.32    4.05 
  -4  -9 -17   30.01    3.06 
   4   9  18   55.47    5.23 
  -4  -9 -18   50.93    3.06 
   4   9  19   17.37    3.45 
  -4  -9 -19   28.43    3.26 
   4   9  20    2.96    2.76 
   4   9  21    1.78    1.78 
   4  10 -20    6.81    2.76 
  -4 -10  20   11.94    3.45 
   4  10 -19    8.29    2.47 
  -4 -10  19   -0.89    2.67 
   4  10 -18   13.62    2.96 
  -4 -10  18   17.18    3.45 
   4  10 -17    8.00    2.17 
  -4 -10  17   12.34    1.68 
   4  10 -16   55.97    5.23 
  -4 -10  16   32.67    2.47 
   4  10 -15   33.96    4.24 
  -4 -10  15   34.05    2.17 
   4  10 -14   47.28    4.54 
  -4 -10  14   33.17    2.47 
   4  10 -13    1.38    2.86 
  -4 -10  13    4.34    1.48 
   4  10 -12   90.52    6.12 
  -4 -10  12   70.87    3.45 
   4  10 -11   29.22    3.85 
  -4 -10  11   33.66    2.27 
   4  10 -10   17.27    3.06 
  -4 -10  10   14.71    1.88 
   4  10  -9   30.30    3.65 
  -4 -10   9   20.43    1.88 
   4  10  -8   60.21    4.64 
  -4 -10   8   85.38    3.45 
   4  10  -7    2.17    1.78 
  -4 -10   7    7.11    1.58 
   4  10  -6  169.98    8.98 
  -4 -10   6  176.39    5.73 
   4  10  -5    2.86    1.78 
  -4 -10   5    5.13    1.38 
   4  10  -4   47.87    3.65 
  -4 -10   4   46.49    2.47 
   4  10  -3   41.95    3.95 
  -4 -10   3   40.08    3.45 
   4  10  -2  107.20    5.53 
  -4 -10   2  128.32    4.24 
   4  10  -1   29.51    2.47 
  -4 -10   1   41.26    2.07 
   4  10   0    7.30    2.37 
  -4 -10   0    6.71    1.58 
   4  10   1   28.23    1.58 
  -4 -10  -1   26.95    2.76 
   4  10   2  131.68    4.24 
  -4 -10  -2  118.15    6.22 
   4  10   3   28.03    1.88 
  -4 -10  -3   29.61    2.47 
   4  10   4   52.81    2.47 
  -4 -10  -4   59.42    4.74 
   4  10   5   11.94    1.28 
  -4 -10  -5    6.02    2.07 
   4  10   6  179.55    5.53 
  -4 -10  -6  184.68    8.98 
   4  10   7    9.48    1.18 
  -4 -10  -7    8.59    1.48 
   4  10   8   77.68    3.06 
  -4 -10  -8   75.12    3.06 
   4  10   9   15.79    1.38 
  -4 -10  -9   18.26    1.58 
   4  10  10   14.61    1.28 
  -4 -10 -10   13.72    1.38 
   4  10  11   23.20    2.76 
  -4 -10 -11   28.03    2.76 
   4  10  12   62.29    4.84 
  -4 -10 -12   71.76    4.84 
   4  10  13   24.48    3.26 
  -4 -10 -13   25.17    3.06 
   4  10  14   42.54    3.75 
  -4 -10 -14   33.36    2.07 
   4  10  15   32.67    3.16 
  -4 -10 -15   32.08    1.97 
   4  10  16   37.02    4.05 
  -4 -10 -16   41.36    2.37 
   4  10  17   15.00    3.06 
  -4 -10 -17    9.67    2.27 
   4  10  18   12.34    2.96 
  -4 -10 -18   13.42    2.47 
   4  10  19    9.97    3.06 
  -4 -10 -19   11.94    2.67 
   4  10  20   19.05    3.45 
  -4 -10 -20   12.24    2.57 
   4  11 -18   17.27    4.05 
  -4 -11  18   15.30    2.76 
   4  11 -17   23.49    4.05 
  -4 -11  17   21.02    3.55 
   4  11 -16    4.05    2.27 
  -4 -11  16   14.31    1.97 
  -4 -11  15    9.38    1.78 
   4  11 -14   16.68    3.75 
  -4 -11  14   13.62    1.78 
   4  11 -13    6.51    2.47 
  -4 -11  13   12.34    1.88 
   4  11 -12   21.62    3.85 
  -4 -11  12   16.58    1.68 
  -4 -11  11   72.25    3.36 
   4  11 -10    8.29    3.26 
  -4 -11  10   11.94    1.58 
  -4 -11   8   34.65    2.27 
   4  11  -7   11.55    2.96 
  -4 -11   7   11.35    1.78 
   4  11  -6    4.15    3.06 
  -4 -11   6    4.44    1.09 
   4  11  -5   -4.34    2.37 
  -4 -11   5   -0.30    1.28 
   4  11  -4   90.81    5.53 
  -4 -11   4  106.01    4.05 
   4  11  -3    8.39    1.97 
  -4 -11   3   16.58    1.88 
   4  11  -2   11.94    2.17 
  -4 -11   2   12.04    1.58 
   4  11  -1   82.92    5.13 
  -4 -11   1   79.56    3.26 
   4  11   0   68.21    5.23 
  -4 -11   0   69.39    4.54 
   4  11   1   77.29    2.86 
   4  11   2   14.12    1.18 
  -4 -11  -2   11.85    2.07 
   4  11   3   18.66    1.58 
  -4 -11  -3   18.66    2.47 
   4  11   4   82.32    3.26 
  -4 -11  -4   92.19    5.92 
   4  11   5    5.33    1.97 
  -4 -11  -5    6.32    2.17 
   4  11   6    5.73    1.18 
  -4 -11  -6    7.70    2.07 
   4  11   7    5.92    1.18 
  -4 -11  -7   10.36    1.38 
   4  11   8   33.66    1.97 
  -4 -11  -8   25.57    1.78 
   4  11   9   11.35    1.28 
  -4 -11  -9   16.48    1.68 
   4  11  10   14.81    2.27 
  -4 -11 -10   15.20    1.68 
   4  11  12   18.06    2.57 
  -4 -11 -12   11.55    1.48 
   4  11  13   18.75    2.76 
  -4 -11 -13    7.01    1.38 
   4  11  14   12.24    2.57 
  -4 -11 -14   14.51    1.58 
   4  11  15    0.49    2.07 
  -4 -11 -15    3.75    1.88 
   4  11  16    6.12    2.67 
   4  11  17   12.93    2.86 
  -4 -11 -17   21.72    2.96 
   4  11  18    0.59    2.37 
  -4 -11 -18   11.06    1.88 
   4  12 -16   20.33    4.24 
   4  12 -15  131.78    9.48 
  -4 -12  15  123.19    5.53 
   4  12 -14    9.08    2.76 
  -4 -12  14    3.95    1.68 
   4  12 -13   -4.24    2.67 
  -4 -12  13    0.30    1.38 
   4  12 -12   12.93    2.57 
  -4 -12  12   18.66    1.97 
   4  12 -11   14.41    3.85 
  -4 -12  11   27.54    2.17 
   4  12 -10    5.33    3.06 
  -4 -12  10    8.09    1.48 
   4  12  -9   15.69    2.67 
  -4 -12   9    9.57    1.68 
   4  12  -8    7.40    3.16 
  -4 -12   8   12.63    1.78 
   4  12  -7   20.73    3.75 
  -4 -12   7   22.60    2.07 
   4  12  -6    6.81    2.96 
  -4 -12   6    1.48    1.28 
   4  12  -5   24.18    3.55 
  -4 -12   5    7.30    1.58 
   4  12  -4   64.56    5.13 
  -4 -12   4   73.04    3.36 
   4  12  -3    5.33    2.67 
  -4 -12   3    6.42    1.58 
   4  12  -2    1.97    1.78 
  -4 -12   2   13.92    1.88 
   4  12  -1   13.33    2.76 
  -4 -12   1    0.49    2.57 
   4  12   0   65.54    5.33 
  -4 -12   0   57.25    4.05 
   4  12   1   20.93    2.96 
  -4 -12  -1   12.93    2.76 
   4  12   2   15.40    2.96 
  -4 -12  -2   17.77    2.47 
   4  12   3   12.63    2.47 
  -4 -12  -3    4.05    2.07 
   4  12   4   63.17    4.34 
  -4 -12  -4   71.56    5.13 
   4  12   5   20.83    1.48 
  -4 -12  -5   10.66    2.37 
   4  12   6   11.85    1.28 
  -4 -12  -6    6.91    1.97 
   4  12   7   24.28    1.78 
  -4 -12  -7   24.58    1.88 
   4  12   8    7.60    1.18 
  -4 -12  -8    5.73    1.48 
  -4 -12  -9    5.13    1.38 
   4  12  10   -0.59    1.09 
  -4 -12 -10    0.39    1.28 
   4  12  11   20.24    2.96 
  -4 -12 -11   20.83    1.78 
   4  12  12   17.37    2.86 
  -4 -12 -12   15.99    1.68 
   4  12  13    4.05    2.17 
  -4 -12 -13    5.73    2.17 
   4  12  14    6.91    2.67 
  -4 -12 -14   -0.89    1.88 
   4  12  15  160.60    9.08 
   4  12  16   13.62    2.86 
  -4 -12 -16   11.45    2.67 
   4  13 -14   -1.58    3.16 
   4  13 -13   20.43    4.05 
  -4 -13  13   11.45    1.88 
   4  13 -12    2.37    2.27 
  -4 -13  12    5.53    1.58 
   4  13 -11   21.12    3.85 
  -4 -13  11   15.50    2.07 
   4  13 -10    9.38    3.45 
  -4 -13  10   28.03    2.37 
   4  13  -9   26.95    3.36 
  -4 -13   9   28.63    2.57 
   4  13  -8   -1.58    1.88 
  -4 -13   8    5.33    1.48 
   4  13  -7   19.05    3.65 
  -4 -13   7    8.79    1.58 
   4  13  -6   21.91    3.85 
  -4 -13   6   14.41    1.97 
   4  13  -5   20.24    3.65 
   4  13  -4   21.22    3.75 
  -4 -13   4   18.26    1.97 
   4  13  -3   15.89    2.37 
  -4 -13   3    9.97    1.78 
   4  13  -2   28.63    3.65 
  -4 -13   2   21.22    2.17 
   4  13  -1   28.63    3.85 
  -4 -13   1   40.17    3.95 
   4  13   0   22.51    2.57 
   4  13   1   31.29    3.95 
  -4 -13  -1   36.03    3.55 
   4  13   2   28.82    3.65 
   4  13   4   16.29    2.76 
  -4 -13  -4   22.41    3.06 
   4  13   5   14.31    2.76 
  -4 -13  -5   17.96    2.67 
   4  13   6   24.38    2.96 
  -4 -13  -6   16.19    2.67 
   4  13   7    8.49    2.07 
  -4 -13  -7   13.03    1.68 
  -4 -13  -8   14.91    1.78 
  -4 -13  -9   27.54    2.47 
  -4 -13 -10   30.99    2.37 
   4  13  11   15.60    2.57 
  -4 -13 -11   14.21    2.57 
   4  13  12    3.55    1.97 
  -4 -13 -12    2.27    1.48 
   4  13  13   20.14    2.76 
  -4 -13 -13   37.71    3.85 
  -4 -13 -14   12.63    2.86 
  -4 -14  11    4.05    1.48 
  -4 -14  10   12.63    1.58 
   4  14  -9   10.36    3.65 
  -4 -14   9    6.71    1.68 
   4  14  -8   35.73    4.94 
  -4 -14   8   30.60    2.67 
   4  14  -7   31.39    3.95 
  -4 -14   7   21.52    3.06 
   4  14  -6   48.56    5.13 
  -4 -14   6   33.46    2.47 
   4  14  -5    2.86    2.07 
  -4 -14   5   -2.86    1.58 
   4  14  -4   13.82    2.76 
  -4 -14   4   17.77    2.17 
   4  14  -3   14.12    3.16 
  -4 -14   3   11.15    1.68 
  -4 -14   2    1.48    1.68 
   4  14  -1    2.37    1.97 
  -4 -14   1    2.27    1.88 
  -4 -14   0   10.46    2.76 
   4  14   1   -1.88    1.58 
  -4 -14  -1   -6.42    1.97 
   4  14   3   16.09    3.06 
  -4 -14  -3    7.40    2.37 
  -4 -14  -4   28.72    3.45 
   4  14   5    3.65    2.17 
  -4 -14  -5   -0.39    1.88 
   4  14   6   42.44    3.85 
  -4 -14  -6   46.29    3.95 
  -4 -14  -7   17.47    2.67 
  -4 -14  -8   27.24    3.16 
  -4 -14 -10    6.81    2.27 
  -4 -14 -11    6.51    1.88 
   4  15  -6   20.73    4.54 
  -4 -15   6   10.96    3.06 
   4  15  -5    3.36    3.45 
  -4 -15   5    2.86    1.88 
   4  15  -4   23.39    4.15 
  -4 -15   4   22.11    2.17 
   4  15  -3   12.14    2.57 
  -4 -15   3    2.57    1.68 
   4  15  -2   10.56    3.26 
  -4 -15   2    4.64    2.47 
   4  15  -1    1.68    2.57 
  -4 -15   1   12.24    2.67 
   4  15   0   14.71    2.76 
  -4 -15   0   20.04    3.26 
   4  15   1   10.86    2.96 
  -4 -15  -1   17.08    2.86 
   4  15   2   12.14    3.16 
   4  15   4   31.78    3.65 
  -4 -15  -4   23.59    3.26 
  -4 -15  -5    8.69    2.47 
   5 -14  -9    9.77    3.36 
   5 -14  -8   16.58    3.36 
   5 -14  -7   12.14    3.16 
   5 -14  -6    8.49    2.27 
   5 -14  -5   19.15    3.26 
   5 -14  -4    2.67    2.86 
   5 -14  -3   -2.27    2.47 
   5 -14  -2    1.88    1.68 
   5 -14  -1    5.92    2.96 
   5 -14   0   19.74    3.55 
   5 -14   1   18.85    3.36 
   5 -14   2    1.97    2.67 
   5 -14   3   14.02    2.96 
   5 -14   4   -2.76    2.37 
   5 -14   5   20.14    3.75 
   5 -14   6    5.43    2.76 
   5 -14   7    3.75    2.67 
   5 -14   8   22.60    3.65 
   5 -14   9   19.45    3.55 
   5 -13 -12    7.90    2.17 
   5 -13 -10    5.92    2.67 
   5 -13  -9    9.87    2.86 
   5 -13  -8    4.84    2.27 
   5 -13  -7   36.92    2.96 
   5 -13  -6    7.90    1.68 
   5 -13  -5   38.10    4.15 
   5 -13  -4    0.10    1.58 
   5 -13  -3    6.32    2.57 
   5 -13  -2    9.67    2.07 
   5 -13   0   36.92    4.05 
   5 -13   1   12.34    3.06 
   5 -13   2    2.37    1.88 
   5 -13   3   12.83    2.67 
   5 -13   4   17.57    2.76 
   5 -13   5   15.89    2.57 
   5 -13   6    8.19    2.86 
   5 -13   7   28.82    3.95 
   5 -13   8    8.09    2.37 
   5 -13   9   13.52    3.16 
   5 -13  10    5.43    2.57 
   5 -13  11   26.85    3.65 
  -5  13 -11   36.42    4.74 
   5 -13  12   17.57    3.55 
  -5  13 -12   30.20    4.24 
   5 -12 -15   45.80    4.84 
   5 -12 -14   13.52    2.67 
   5 -12 -13    6.12    2.67 
   5 -12 -12   49.35    4.64 
   5 -12 -11   47.28    4.24 
   5 -12  -8    1.88    1.68 
  -5  12   8    5.63    2.17 
   5 -12  -7   45.11    2.86 
  -5  12   7   37.11    4.24 
   5 -12  -6    7.01    1.58 
  -5  12   6   14.91    2.96 
   5 -12  -5    9.28    2.27 
  -5  12   5   20.83    3.26 
   5 -12  -4    7.40    2.67 
  -5  12   4    4.64    2.76 
   5 -12  -3   78.57    5.13 
  -5  12   3   62.68    5.13 
   5 -12  -2    6.42    2.57 
  -5  12   2    9.87    3.06 
   5 -12  -1    2.27    2.47 
  -5  12   1   10.07    2.57 
   5 -12   0   30.30    3.65 
   5 -12   1    3.55    1.88 
   5 -12   2   22.90    3.45 
   5 -12   3   77.98    5.23 
   5 -12   4    3.65    2.57 
   5 -12   5    4.74    2.47 
   5 -12   6    9.48    2.57 
   5 -12   7   33.17    3.65 
   5 -12   8    6.42    2.96 
   5 -12   9   21.91    3.36 
   5 -12  10   12.14    2.76 
   5 -12  11   50.14    4.74 
   5 -12  12   46.99    4.05 
  -5  12 -13    3.55    2.17 
   5 -12  14   11.45    3.26 
   5 -12  15   35.34    4.05 
  -5  12 -15   25.66    3.95 
   5 -11 -17    3.06    2.67 
   5 -11 -16   17.27    3.26 
   5 -11 -15    6.91    2.57 
   5 -11 -14  183.99   10.96 
  -5  11  14  171.75   10.46 
   5 -11 -13   26.55    3.26 
  -5  11  13   17.08    2.76 
   5 -11 -12    7.40    2.57 
   5 -11 -11    6.12    1.78 
  -5  11  11    5.82    2.27 
   5 -11 -10   15.99    2.96 
  -5  11  10   21.22    2.86 
   5 -11  -9    8.39    2.07 
  -5  11   9   -1.18    1.97 
   5 -11  -8    7.40    1.88 
  -5  11   8    8.59    2.76 
   5 -11  -7   95.06    3.95 
  -5  11   7   93.08    6.32 
   5 -11  -6   33.46    2.57 
  -5  11   6   27.05    3.16 
   5 -11  -5   91.01    5.43 
  -5  11   5   77.29    5.43 
   5 -11  -4  104.04    6.02 
  -5  11   4  132.96    7.90 
   5 -11  -3    9.28    2.17 
  -5  11   3   17.18    3.16 
   5 -11  -2    9.08    2.57 
  -5  11   2    5.43    1.88 
   5 -11  -1   94.37    5.43 
  -5  11   1  102.26    6.51 
   5 -11   0   -3.26    1.58 
  -5  11   0    8.00    2.27 
   5 -11   1   86.57    5.23 
  -5  11  -1   84.20    5.53 
   5 -11   2   13.03    2.27 
  -5  11  -2   15.99    2.47 
   5 -11   3   11.75    3.36 
  -5  11  -3   11.25    2.47 
   5 -11   4   94.96    5.33 
  -5  11  -4  115.98    7.50 
   5 -11   5   67.91    4.74 
   5 -11   6   29.02    3.55 
   5 -11   7   96.04    5.53 
   5 -11   8    8.29    2.47 
   5 -11   9    8.29    2.76 
   5 -11  10   24.58    3.55 
   5 -11  11    1.88    2.57 
   5 -11  12    1.97    2.47 
   5 -11  13   28.72    3.16 
   5 -11  14  190.21   11.55 
  -5  11 -15   -0.79    2.17 
   5 -11  16    9.08    2.57 
  -5  11 -16   32.28    4.44 
   5 -11  17   -0.59    1.78 
  -5  11 -17    7.30    3.06 
  -5  10  19   43.63    4.84 
   5 -10 -18    1.58    1.68 
   5 -10 -17   75.41    6.02 
   5 -10 -15   15.00    2.96 
   5 -10 -14    6.02    2.57 
  -5  10  14   -3.75    1.58 
   5 -10 -13   18.46    2.76 
  -5  10  13   14.21    2.37 
   5 -10 -12   13.42    2.86 
  -5  10  12    4.24    1.48 
   5 -10 -11   26.26    2.86 
  -5  10  11   25.57    2.96 
   5 -10 -10    0.39    2.07 
  -5  10  10    0.00    1.18 
   5 -10  -9    9.77    2.07 
  -5  10   9   16.58    3.06 
   5 -10  -8    4.94    1.58 
  -5  10   8    0.79    2.37 
   5 -10  -7   53.50    2.76 
  -5  10   7   60.01    4.34 
   5 -10  -6    1.58    1.18 
  -5  10   6    6.02    2.47 
   5 -10  -5  219.23    9.57 
  -5  10   5  229.10   10.07 
   5 -10  -4   50.84    3.85 
  -5  10   4   55.08    3.65 
   5 -10  -3   29.12    3.16 
  -5  10   3   30.80    3.55 
   5 -10  -2   16.78    2.57 
  -5  10   2   13.62    3.16 
   5 -10  -1  110.46    5.43 
  -5  10   1   92.49    5.53 
   5 -10   0  137.99    6.71 
  -5  10   0  127.53    7.30 
   5 -10   1  108.78    5.82 
  -5  10  -1  106.61    6.61 
   5 -10   2   27.05    3.06 
  -5  10  -2   18.66    3.16 
   5 -10   3   19.25    2.86 
  -5  10  -3   24.78    3.45 
   5 -10   4   38.79    3.45 
  -5  10  -4   48.76    4.54 
   5 -10   5  216.47    9.77 
  -5  10  -5  229.99   10.76 
   5 -10   6   -0.30    2.27 
  -5  10  -6    1.97    2.57 
   5 -10   7   49.35    3.75 
  -5  10  -7   73.74    5.33 
   5 -10   8   -3.16    1.97 
   5 -10   9   14.41    2.57 
   5 -10  10   -2.27    2.07 
   5 -10  11   18.75    3.16 
   5 -10  12   13.33    2.76 
   5 -10  13    3.55    1.78 
   5 -10  14    5.23    2.17 
   5 -10  15    3.36    1.88 
   5 -10  16    3.55    1.97 
  -5  10 -16    2.67    2.96 
   5 -10  18   -2.96    2.57 
  -5  10 -18    7.01    2.57 
   5 -10  19   32.48    3.85 
  -5  10 -19   42.74    4.84 
   5  -9 -20   40.27    4.15 
   5  -9 -19    5.92    2.17 
   5  -9 -18    4.94    2.07 
   5  -9 -17   15.40    2.96 
   5  -9 -16   31.49    3.36 
   5  -9 -15   20.93    3.06 
  -5   9  15    4.64    1.58 
   5  -9 -14    9.48    2.07 
  -5   9  14   20.93    2.47 
   5  -9 -13   21.72    3.06 
  -5   9  13   18.85    2.57 
   5  -9 -12   49.95    3.85 
  -5   9  12   45.11    3.65 
   5  -9 -11   22.80    3.26 
  -5   9  11   20.04    2.67 
   5  -9 -10   20.24    2.17 
   5  -9  -9   41.06    3.55 
  -5   9   9   35.44    3.16 
   5  -9  -8   24.97    2.07 
  -5   9   8   20.53    2.76 
   5  -9  -7   38.40    2.47 
  -5   9   7   37.41    3.45 
   5  -9  -6  321.49    9.08 
  -5   9   6  342.12   14.21 
   5  -9  -5   27.93    2.76 
  -5   9   5   14.31    2.37 
   5  -9  -4   45.70    3.45 
  -5   9   4   45.80    3.65 
   5  -9  -3   44.42    1.97 
  -5   9   3   52.51    3.75 
   5  -9  -2   56.36    2.07 
  -5   9   2   44.42    4.44 
   5  -9  -1  119.34    4.15 
  -5   9   1  121.31    6.71 
   5  -9   0  124.18    4.24 
  -5   9   0  131.87    6.91 
   5  -9   1  123.78    6.22 
  -5   9  -1  128.62    6.51 
   5  -9   2   57.15    3.75 
  -5   9  -2   49.55    4.24 
   5  -9   3   41.46    3.45 
  -5   9  -3   54.19    4.84 
   5  -9   5   26.06    3.06 
  -5   9  -5   26.06    3.45 
   5  -9   6  383.19   15.00 
  -5   9  -6  321.69   13.72 
   5  -9   7   35.44    2.96 
  -5   9  -7   39.09    3.85 
   5  -9   8   14.71    2.37 
  -5   9  -8   17.67    2.96 
   5  -9   9   53.99    4.05 
  -5   9  -9   48.37    4.15 
   5  -9  10   12.73    2.57 
  -5   9 -10   19.05    2.67 
   5  -9  11   51.53    4.15 
   5  -9  12   36.32    3.45 
   5  -9  13   39.68    3.75 
   5  -9  14    7.80    2.27 
   5  -9  15   -2.37    1.48 
   5  -9  16   49.16    3.45 
   5  -9  17   15.79    2.57 
  -5   9 -17   31.49    3.95 
   5  -9  18   10.46    2.67 
  -5   9 -18    5.82    2.86 
   5  -9  19    1.58    1.48 
  -5   9 -19   -0.89    2.67 
   5  -9  20   38.60    4.64 
  -5   9 -20   33.96    4.34 
   5  -8 -22    5.53    1.78 
   5  -8 -21    5.33    1.88 
  -5   8  21   15.79    3.26 
   5  -8 -20   22.60    3.36 
   5  -8 -19   69.59    4.94 
   5  -8 -18   39.88    3.36 
   5  -8 -17   41.36    4.05 
   5  -8 -16    2.07    2.17 
  -5   8  16    8.09    1.68 
   5  -8 -15    9.48    2.47 
  -5   8  15    6.51    1.78 
   5  -8 -14   78.57    4.44 
  -5   8  14   63.77    3.65 
   5  -8 -13    8.98    2.37 
  -5   8  13   10.76    1.88 
   5  -8 -12   38.40    3.26 
  -5   8  12   40.47    2.96 
   5  -8 -11   60.31    4.34 
  -5   8  11   54.88    3.95 
   5  -8 -10   24.18    2.96 
  -5   8  10   26.06    2.96 
   5  -8  -9    3.95    1.68 
  -5   8   9    1.88    1.28 
   5  -8  -8   51.53    2.57 
  -5   8   8   62.58    4.24 
   5  -8  -7  107.30    3.75 
  -5   8   7  115.69    5.92 
   5  -8  -6  257.53    5.73 
  -5   8   6  228.12    9.38 
   5  -8  -5    8.69    0.79 
  -5   8   5    6.81    2.07 
   5  -8  -4   44.22    1.88 
  -5   8   4   35.54    3.16 
   5  -8  -3  198.31    5.53 
  -5   8   3  208.77    9.08 
   5  -8  -2  332.75    8.79 
  -5   8   2  365.22   14.12 
   5  -8  -1   39.48    1.88 
  -5   8   1   45.01    3.85 
   5  -8   0    3.65    0.89 
  -5   8   0    7.30    1.78 
   5  -8   1   48.66    2.27 
  -5   8  -1   60.51    3.95 
   5  -8   2  304.12   11.65 
  -5   8  -2  310.64   13.62 
   5  -8   3  210.55    8.88 
  -5   8  -3  200.48    9.18 
   5  -8   4   54.09    4.15 
  -5   8  -4   60.90    4.24 
   5  -8   5    6.22    2.07 
  -5   8  -5    9.08    2.86 
   5  -8   6  279.25   12.14 
  -5   8  -6  255.36   11.94 
   5  -8   7  114.50    5.73 
  -5   8  -7  101.97    5.73 
   5  -8   8   57.45    3.95 
  -5   8  -8   54.29    4.24 
  -5   8  -9    5.73    2.47 
   5  -8  10   38.89    3.26 
  -5   8 -10   26.75    2.76 
   5  -8  11   44.12    3.75 
  -5   8 -11   35.24    3.36 
   5  -8  12   46.39    3.65 
   5  -8  13    4.94    2.27 
   5  -8  14   58.14    4.34 
   5  -8  15    4.15    2.27 
   5  -8  16    0.79    2.47 
   5  -8  17   39.19    3.45 
   5  -8  18   30.40    3.85 
  -5   8 -18   45.21    3.95 
   5  -8  19   73.44    5.33 
   5  -8  20   39.48    4.34 
  -5   8 -20   16.29    3.36 
   5  -8  21    0.39    1.58 
  -5   8 -21    0.59    2.57 
   5  -7 -23    1.78    1.68 
   5  -7 -22   53.70    4.64 
  -5   7  22   33.86    3.95 
   5  -7 -21   22.11    2.96 
  -5   7  21   12.83    3.16 
   5  -7 -20    4.84    2.27 
   5  -7 -19   -0.79    2.37 
   5  -7 -18   50.64    3.85 
   5  -7 -17   12.24    2.76 
  -5   7  17   10.56    1.68 
   5  -7 -16   44.62    3.55 
  -5   7  16   55.67    3.45 
   5  -7 -15   42.54    3.26 
  -5   7  15   38.50    3.06 
   5  -7 -14   93.38    5.23 
  -5   7  14   90.71    4.94 
   5  -7 -13   24.58    2.17 
  -5   7  13   15.79    2.17 
   5  -7 -12   94.76    4.94 
  -5   7  12   85.48    4.54 
   5  -7 -11    5.33    1.48 
  -5   7  11    8.79    1.78 
   5  -7 -10   57.74    3.85 
  -5   7  10   67.81    3.95 
   5  -7  -9  346.86   13.03 
  -5   7   9  335.81   13.33 
   5  -7  -8  448.24   16.48 
   5  -7  -7   24.78    0.89 
  -5   7   7   25.86    2.76 
   5  -7  -6   45.41    1.58 
  -5   7   6   42.05    3.26 
   5  -7  -5  317.25    6.81 
  -5   7   5  299.88   11.65 
   5  -7  -4  157.84    4.34 
  -5   7   4  187.35    8.19 
   5  -7  -3   59.92    2.17 
  -5   7   3   52.12    3.55 
   5  -7  -2    6.51    0.89 
   5  -7  -1   28.43    1.48 
  -5   7   1   30.50    2.67 
   5  -7   0   55.18    2.17 
  -5   7   0   54.49    3.45 
   5  -7   1   31.09    1.78 
  -5   7  -1   28.13    2.57 
   5  -7   2    8.59    1.09 
  -5   7  -2    4.24    2.17 
   5  -7   3   60.11    3.55 
  -5   7  -3   70.28    4.44 
   5  -7   4  185.47    8.09 
  -5   7  -4  160.99    7.40 
   5  -7   5  384.77   13.92 
  -5   7  -5  383.48   14.91 
   5  -7   6   53.60    3.75 
  -5   7  -6   49.55    3.55 
   5  -7   7   11.75    2.17 
  -5   7  -7   17.37    2.67 
   5  -7   8  436.59   16.39 
  -5   7  -8  476.17   18.95 
   5  -7   9  372.23   14.91 
  -5   7  -9  364.43   14.41 
   5  -7  10   73.74    4.54 
  -5   7 -10   69.98    4.74 
   5  -7  11    5.43    1.68 
  -5   7 -11   12.63    2.57 
   5  -7  12   83.01    4.94 
  -5   7 -12   78.67    5.23 
   5  -7  13   25.27    2.37 
  -5   7 -13   27.54    3.55 
   5  -7  14   89.63    4.94 
   5  -7  15   29.61    2.76 
   5  -7  16   44.81    4.15 
   5  -7  17   12.83    1.78 
   5  -7  18   47.68    2.37 
   5  -7  19   14.81    1.78 
  -5   7 -19    8.39    2.37 
   5  -7  20    8.09    1.48 
  -5   7 -20    5.13    2.57 
   5  -7  21   24.97    2.17 
  -5   7 -21   37.90    4.74 
   5  -7  22   45.41    2.76 
  -5   7 -22   61.50    5.23 
   5  -6 -23   24.68    3.45 
  -5   6  23   17.77    3.95 
   5  -6 -22   68.21    5.53 
  -5   6  22   71.56    6.12 
   5  -6 -21   81.93    6.51 
   5  -6 -20    8.29    1.97 
   5  -6 -19  145.30    7.01 
   5  -6 -18    0.39    2.07 
   5  -6 -17   29.22    2.96 
  -5   6  17   26.95    2.17 
   5  -6 -16   19.94    2.37 
  -5   6  16   31.49    2.57 
   5  -6 -15   24.87    2.57 
  -5   6  15   19.64    2.07 
   5  -6 -14   18.75    2.67 
  -5   6  14   15.10    1.97 
   5  -6 -13   26.06    2.37 
  -5   6  13   29.91    2.67 
   5  -6 -12    2.86    1.78 
  -5   6  12    2.86    1.48 
   5  -6 -11   73.64    3.85 
  -5   6  11   72.95    3.95 
   5  -6 -10  373.51   13.52 
  -5   6  10  392.07   15.40 
   5  -6  -9   53.01    3.55 
  -5   6   9   62.88    4.05 
   5  -6  -8   55.77    3.55 
  -5   6   8   58.93    4.05 
   5  -6  -7  106.01    2.57 
  -5   6   7   87.85    4.94 
   5  -6  -6   98.02    3.26 
  -5   6   6  106.90    5.33 
   5  -6  -5    7.21    0.69 
  -5   6   5    5.92    1.58 
   5  -6  -4  199.39    4.64 
  -5   6   4  201.86    8.59 
   5  -6  -3  237.49    5.92 
  -5   6   3  244.01    9.77 
   5  -6  -2   74.82    2.67 
  -5   6   2   66.43    4.24 
   5  -6  -1   41.56    1.88 
  -5   6   1   37.41    2.96 
   5  -6   0   28.92    1.48 
  -5   6   0   30.60    2.86 
   5  -6   1   42.15    1.88 
  -5   6  -1   41.56    2.86 
   5  -6   2   88.94    3.06 
  -5   6  -2   71.66    3.75 
   5  -6   3  253.29   10.27 
  -5   6  -3  281.71   11.25 
   5  -6   4  234.63    9.08 
  -5   6  -4  217.06    8.98 
   5  -6   5    8.79    1.88 
  -5   6  -5    8.98    1.88 
   5  -6   6  116.77    5.23 
  -5   6  -6  118.94    5.82 
   5  -6   7  119.64    5.73 
  -5   6  -7  156.95    7.40 
   5  -6   8   67.71    3.65 
  -5   6  -8   56.46    3.75 
   5  -6   9   54.78    3.65 
  -5   6  -9   46.00    3.26 
   5  -6  10  409.64   15.30 
  -5   6 -10  386.74   15.20 
   5  -6  11   81.43    4.24 
   5  -6  12    4.34    2.07 
  -5   6 -12    1.28    1.88 
   5  -6  13   19.45    2.67 
  -5   6 -13   24.18    2.86 
   5  -6  14    6.91    1.38 
  -5   6 -14    9.18    2.27 
   5  -6  15   15.89    1.48 
   5  -6  16   29.61    2.07 
   5  -6  17   34.65    2.27 
   5  -6  18   13.52    1.78 
   5  -6  19  125.85    4.84 
  -5   6 -19  117.36    7.11 
   5  -6  20    2.47    1.38 
  -5   6 -20    8.79    2.96 
   5  -6  21   94.56    4.74 
  -5   6 -21   80.84    6.51 
   5  -6  22   85.58    4.54 
  -5   6 -22   82.82    6.32 
   5  -6  23   21.91    2.37 
  -5   6 -23   14.71    2.86 
   5  -5 -24   42.94    4.54 
  -5   5  24   78.97    6.91 
   5  -5 -23    3.65    2.17 
  -5   5  23    3.16    2.37 
   5  -5 -22   15.10    2.47 
  -5   5  22   15.00    3.26 
   5  -5 -21    2.96    1.68 
   5  -5 -19    0.69    2.07 
   5  -5 -18    7.60    2.27 
  -5   5  18    2.96    1.09 
   5  -5 -17   83.80    4.64 
  -5   5  17   74.03    3.85 
   5  -5 -16   11.06    2.17 
  -5   5  16   13.23    1.88 
   5  -5 -15    3.75    2.07 
  -5   5  15    9.38    1.58 
   5  -5 -14  105.62    5.23 
   5  -5 -13   22.41    1.97 
  -5   5  13   31.69    2.47 
   5  -5 -12  121.61    5.53 
  -5   5  12  110.46    5.23 
   5  -5 -10  107.40    4.64 
  -5   5  10   89.33    4.34 
   5  -5  -9    4.74    1.68 
  -5   5   9   -1.38    1.28 
   5  -5  -8  247.56    9.97 
  -5   5   8  259.11    9.97 
   5  -5  -7  197.81    4.34 
  -5   5   7  195.15    4.24 
   5  -5  -6   40.96    1.38 
  -5   5   6   45.80    1.88 
   5  -5  -5   20.24    0.89 
  -5   5   5   20.33    0.99 
   5  -5  -4   92.98    2.47 
  -5   5   4   94.17    2.47 
   5  -5  -3  402.93    8.88 
  -5   5   3  386.25    8.19 
   5  -5  -2   17.18    1.09 
  -5   5   2   15.69    1.09 
   5  -5  -1    8.69    0.89 
  -5   5   1    6.71    0.69 
   5  -5   0  155.96    4.84 
  -5   5   0  163.36    4.84 
   5  -5   1   11.45    0.99 
  -5   5  -1    7.01    0.99 
   5  -5   2   14.12    1.09 
  -5   5  -2   15.50    1.28 
   5  -5   3  420.10   10.86 
  -5   5  -3  418.13   15.69 
   5  -5   4   89.04    4.34 
  -5   5  -4   89.33    4.15 
   5  -5   5   15.00    1.68 
  -5   5  -5   15.30    2.07 
   5  -5   6   37.90    2.57 
  -5   5  -6   43.43    2.96 
   5  -5   7  186.76    7.60 
  -5   5  -7  220.32    8.79 
   5  -5   8  238.18    9.57 
  -5   5  -8  217.16    8.88 
  -5   5  -9    2.96    1.38 
   5  -5  10   80.05    3.75 
   5  -5  11  785.23   19.15 
  -5   5 -11  765.09   26.06 
   5  -5  12  133.45    4.34 
  -5   5 -12  121.41    6.22 
   5  -5  13   26.95    1.88 
  -5   5 -13   28.03    2.86 
   5  -5  14   96.34    3.65 
  -5   5 -14   85.28    4.84 
   5  -5  15   11.06    1.58 
  -5   5 -15    9.87    2.07 
   5  -5  16    5.82    1.09 
   5  -5  17   68.41    3.16 
   5  -5  18   -0.39    1.18 
   5  -5  19    2.76    1.09 
   5  -5  20   30.40    2.47 
  -5   5 -20   42.54    4.05 
   5  -5  21    6.42    1.58 
  -5   5 -21   -0.69    1.88 
   5  -5  22   16.29    2.07 
  -5   5 -22   10.56    2.57 
   5  -5  23    5.13    1.78 
   5  -5  24   57.25    3.55 
   5  -4 -25   15.50    3.06 
  -5   4  25   25.17    3.85 
   5  -4 -24   11.15    2.27 
  -5   4  24    7.90    3.16 
   5  -4 -23   22.41    3.06 
  -5   4  23   24.78    3.55 
   5  -4 -21   70.08    5.23 
   5  -4 -20   39.29    3.26 
   5  -4 -19   10.07    1.68 
  -5   4  19    4.94    1.18 
   5  -4 -18   41.36    3.55 
  -5   4  18   51.43    2.96 
   5  -4 -17   40.57    3.45 
  -5   4  17   27.24    2.27 
   5  -4 -16   66.73    3.95 
  -5   4  16   52.71    3.16 
   5  -4 -15  129.31    5.82 
  -5   4  15  106.01    3.06 
   5  -4 -14   61.10    3.75 
  -5   4  14   58.44    1.97 
   5  -4 -13  333.93   12.34 
  -5   4  13  326.43    8.09 
   5  -4 -12  345.58   12.54 
  -5   4  12  339.85    8.39 
   5  -4 -11   43.04    3.85 
  -5   4  11   37.41    1.18 
   5  -4 -10  223.38    9.08 
  -5   4  10  230.48    4.94 
   5  -4  -9  192.78    7.60 
  -5   4   9  225.35    4.94 
   5  -4  -8  253.98    9.57 
  -5   4   8  264.24    5.63 
   5  -4  -7   59.23    1.88 
  -5   4   7   60.01    1.68 
   5  -4  -6   35.83    1.18 
  -5   4   6   36.92    1.18 
   5  -4  -5   28.53    1.09 
  -5   4   5   25.17    0.99 
   5  -4  -4  119.83    2.86 
  -5   4   4  101.28    2.47 
   5  -4  -3   30.70    1.18 
  -5   4   3   24.97    0.99 
   5  -4  -2  548.03   14.12 
  -5   4   2  524.64   10.76 
   5  -4  -1   19.15    1.09 
  -5   4   1   21.72    0.99 
   5  -4   0  449.12   11.25 
  -5   4   0  413.69    8.29 
   5  -4   1   23.99    1.48 
  -5   4  -1   21.32    1.09 
   5  -4   2  573.10   14.31 
  -5   4  -2  557.51   11.45 
   5  -4   3   31.59    1.48 
  -5   4  -3   28.23    1.38 
   5  -4   4  112.82    3.55 
  -5   4  -4  100.58    3.36 
   5  -4   5   24.78    1.97 
  -5   4  -5   25.17    1.48 
   5  -4   6   37.51    2.86 
  -5   4  -6   37.90    2.07 
   5  -4   7   43.33    2.86 
  -5   4  -7   56.86    3.36 
   5  -4   8  270.46   10.76 
  -5   4  -8  254.57    9.87 
   5  -4   9  220.71    5.53 
  -5   4  -9  231.47    9.57 
   5  -4  10  242.33    6.81 
  -5   4 -10  255.06    9.77 
   5  -4  11   40.67    1.88 
  -5   4 -11   40.37    2.76 
   5  -4  12  372.03    9.87 
   5  -4  13  325.94    8.88 
  -5   4 -13  325.05   12.93 
   5  -4  14   57.25    2.76 
  -5   4 -14   55.18    3.65 
   5  -4  15  100.09    3.65 
  -5   4 -15  106.80    5.23 
   5  -4  16   47.08    2.47 
  -5   4 -16   51.92    3.85 
   5  -4  17   32.57    2.27 
   5  -4  18   51.03    2.67 
   5  -4  19   10.07    1.78 
   5  -4  20   30.80    2.17 
  -5   4 -20   24.38    2.86 
   5  -4  21   85.38    4.05 
  -5   4 -21   85.19    5.33 
   5  -4  22    8.79    1.88 
  -5   4 -22    3.55    2.37 
   5  -4  23   27.93    2.57 
   5  -4  24    6.61    1.58 
   5  -4  25   23.99    2.67 
   5  -3 -25   29.12    3.75 
  -5   3  25   44.12    4.84 
   5  -3 -23   17.37    2.27
[truncated: 280,488 more chars]
